# Supplementary material for: Complete chloroplast genomes and comparative analyses of Hippeastrum ‘milady’, Hippeastrum albertii and Hippeastrum reticulatum (Amaryllidaceae)
Source: PLoS One. 2022 Aug 5;17(8):e0271335. doi: 10.1371/journal.pone.0271335 (PMC9355175; doi:10.1371/journal.pone.0271335)
Supplement: S1 Table — (XLSX) [file pone.0271335.s005.xlsx]

## Sheet: Hippeastrum_albertii_vs_Hippeas
Table S1. Ka/Ks ratios of the chloroplast genomes between H. ‘Milady’andi/H. albertii and H. reticulatum.
Sequence	Method	Ka	Ks	Ka/Ks	P-Value(Fisher)	Length
H. ‘Milady’andi/H. albertii_rps2 vs Hippeastrum_reticulatum_rps2	MLWL	NA	0.00791978	0	NA	708
H. ‘Milady’andi/H. albertii_rpoC2 vs Hippeastrum_reticulatum_rpoC2	MLWL	0.00181744	0.00551965	0.329267	0.0337168	4032
H. ‘Milady’andi/H. albertii_rpoC1 vs Hippeastrum_reticulatum_rpoC1	MLWL	0.000593858	0.0136119	0.0436277	3.54619e-05	2055
H. ‘Milady’andi/H. albertii_rpoB vs Hippeastrum_reticulatum_rpoB	MLWL	0.00152695	0.00171276	0.891513	0.227611	3210
H. ‘Milady’andi/H. albertii_petN vs Hippeastrum_reticulatum_petN	MLWL	NA	NA	NA	NA	87
H. ‘Milady’andi/H. albertii_psbM vs Hippeastrum_reticulatum_psbM	MLWL	NA	NA	NA	NA	102
H. ‘Milady’andi/H. albertii_psbD vs Hippeastrum_reticulatum_psbD	MLWL	0.00118375	0.0143331	0.0825887	0.0017669	1059
H. ‘Milady’andi/H. albertii_psbC vs Hippeastrum_reticulatum_psbC	MLWL	0.00088986	NA	NA	NA	1419
H. ‘Milady’andi/H. albertii_psbZ vs Hippeastrum_reticulatum_psbZ	MLWL	NA	NA	NA	NA	186
H. ‘Milady’andi/H. albertii_rps14 vs Hippeastrum_reticulatum_rps14	MLWL	NA	NA	NA	NA	300
H. ‘Milady’andi/H. albertii_psbA vs Hippeastrum_reticulatum_psbA	MLWL	NA	0.00988521	0	NA	1059
H. ‘Milady’andi/H. albertii_psaB vs Hippeastrum_reticulatum_psaB	MLWL	NA	0.00244923	0	NA	2202
H. ‘Milady’andi/H. albertii_psaA vs Hippeastrum_reticulatum_psaA	MLWL	NA	0.00698918	0	NA	2250
H. ‘Milady’andi/H. albertii_ycf3 vs Hippeastrum_reticulatum_ycf3	MLWL	0.00241421	0.0228744	0.105542	0.00550426	504
H. ‘Milady’andi/H. albertii_rps4 vs Hippeastrum_reticulatum_rps4	MLWL	0.00205922	0.00887678	0.231979	0.0363582	603
H. ‘Milady’andi/H. albertii_ndhJ vs Hippeastrum_reticulatum_ndhJ	MLWL	NA	NA	NA	NA	474
H. ‘Milady’andi/H. albertii_ndhK vs Hippeastrum_reticulatum_ndhK	MLWL	0.00174598	NA	NA	NA	708
H. ‘Milady’andi/H. albertii_ndhC vs Hippeastrum_reticulatum_ndhC	MLWL	0.0076408	0.0106422	0.717969	0.177853	360
H. ‘Milady’andi/H. albertii_atpE vs Hippeastrum_reticulatum_atpE	MLWL	NA	NA	NA	NA	402
H. ‘Milady’andi/H. albertii_atpB vs Hippeastrum_reticulatum_atpB	MLWL	NA	0.00637005	0	NA	1494
H. ‘Milady’andi/H. albertii_rbcL vs Hippeastrum_reticulatum_rbcL	MLWL	0.00249256	0.00394982	0.631058	0.142884	1461
H. ‘Milady’andi/H. albertii_matK vs Hippeastrum_reticulatum_matK	MLWL	0.00231666	NA	NA	NA	1560
H. ‘Milady’andi/H. albertii_accD vs Hippeastrum_reticulatum_accD	MLWL	0.00512103	0.0069647	0.735284	0.330712	1491
H. ‘Milady’andi/H. albertii_psaI vs Hippeastrum_reticulatum_psaI	MLWL	NA	NA	NA	NA	108
H. ‘Milady’andi/H. albertii_ycf4 vs Hippeastrum_reticulatum_ycf4	MLWL	0.00220681	NA	NA	NA	552
H. ‘Milady’andi/H. albertii_cemA vs Hippeastrum_reticulatum_cemA	MLWL	0.0034976	NA	NA	NA	687
H. ‘Milady’andi/H. albertii_petA vs Hippeastrum_reticulatum_petA	MLWL	0.00129074	NA	NA	NA	960
H. ‘Milady’andi/H. albertii_psbJ vs Hippeastrum_reticulatum_psbJ	MLWL	NA	NA	NA	NA	120
H. ‘Milady’andi/H. albertii_psbL vs Hippeastrum_reticulatum_psbL	MLWL	NA	NA	NA	NA	114
H. ‘Milady’andi/H. albertii_psbF vs Hippeastrum_reticulatum_psbF	MLWL	NA	NA	NA	NA	117
H. ‘Milady’andi/H. albertii_psbE vs Hippeastrum_reticulatum_psbE	MLWL	NA	NA	NA	NA	249
H. ‘Milady’andi/H. albertii_petL vs Hippeastrum_reticulatum_petL	MLWL	NA	NA	NA	NA	93
H. ‘Milady’andi/H. albertii_rps16 vs Hippeastrum_reticulatum_rps16	MLWL	0.00552084	0.0166774	0.331037	0.0655095	246
H. ‘Milady’andi/H. albertii_petG vs Hippeastrum_reticulatum_petG	MLWL	NA	NA	NA	NA	111
H. ‘Milady’andi/H. albertii_psaJ vs Hippeastrum_reticulatum_psaJ	MLWL	NA	NA	NA	NA	132
H. ‘Milady’andi/H. albertii_rpl33 vs Hippeastrum_reticulatum_rpl33	MLWL	NA	NA	NA	NA	198
H. ‘Milady’andi/H. albertii_rps18 vs Hippeastrum_reticulatum_rps18	MLWL	NA	NA	NA	NA	303
H. ‘Milady’andi/H. albertii_rpl20 vs Hippeastrum_reticulatum_rpl20	MLWL	NA	NA	NA	NA	351
H. ‘Milady’andi/H. albertii_rps12 vs Hippeastrum_reticulatum_rps12-2	MLWL	NA	NA	NA	NA	369
H. ‘Milady’andi/H. albertii_clpP vs Hippeastrum_reticulatum_clpP	MLWL	NA	NA	NA	NA	612
H. ‘Milady’andi/H. albertii_psbB vs Hippeastrum_reticulatum_psbB	MLWL	NA	NA	NA	NA	1524
H. ‘Milady’andi/H. albertii_psbT vs Hippeastrum_reticulatum_psbT	MLWL	NA	NA	NA	NA	99
H. ‘Milady’andi/H. albertii_psbN vs Hippeastrum_reticulatum_psbN	MLWL	NA	NA	NA	NA	129
H. ‘Milady’andi/H. albertii_psbK vs Hippeastrum_reticulatum_psbK	MLWL	NA	0.0311543	0	NA	183
H. ‘Milady’andi/H. albertii_psbH vs Hippeastrum_reticulatum_psbH	MLWL	NA	NA	NA	NA	219
H. ‘Milady’andi/H. albertii_petB vs Hippeastrum_reticulatum_petB	MLWL	NA	0.0153855	0	NA	645
H. ‘Milady’andi/H. albertii_petD vs Hippeastrum_reticulatum_petD	MLWL	0.00242981	0.00952741	0.255033	0.0423448	519
H. ‘Milady’andi/H. albertii_rpoA vs Hippeastrum_reticulatum_rpoA	MLWL	0.00119503	0.0113543	0.105249	0.00566183	1017
H. ‘Milady’andi/H. albertii_rps11 vs Hippeastrum_reticulatum_rps11	MLWL	NA	NA	NA	NA	414
H. ‘Milady’andi/H. albertii_rpl36 vs Hippeastrum_reticulatum_rpl36	MLWL	NA	NA	NA	NA	111
H. ‘Milady’andi/H. albertii_infA vs Hippeastrum_reticulatum_infA	MLWL	NA	NA	NA	NA	231
H. ‘Milady’andi/H. albertii_rps8 vs Hippeastrum_reticulatum_rps8	MLWL	0.00664755	NA	NA	NA	396
H. ‘Milady’andi/H. albertii_rpl14 vs Hippeastrum_reticulatum_rpl14	MLWL	NA	NA	NA	NA	366
H. ‘Milady’andi/H. albertii_rpl16 vs Hippeastrum_reticulatum_rpl16	MLWL	NA	NA	NA	NA	405
H. ‘Milady’andi/H. albertii_psbI vs Hippeastrum_reticulatum_psbI	MLWL	NA	NA	NA	NA	108
H. ‘Milady’andi/H. albertii_rps3 vs Hippeastrum_reticulatum_rps3	MLWL	0.00367041	0.00900047	0.407802	0.0780468	660
H. ‘Milady’andi/H. albertii_rpl22 vs Hippeastrum_reticulatum_rpl22	MLWL	NA	0.0145774	0	NA	384
H. ‘Milady’andi/H. albertii_rps19 vs Hippeastrum_reticulatum_rps19-2	MLWL	NA	NA	NA	NA	276
H. ‘Milady’andi/H. albertii_rpl2 vs Hippeastrum_reticulatum_rpl2-2	MLWL	NA	NA	NA	NA	819
H. ‘Milady’andi/H. albertii_rpl23 vs Hippeastrum_reticulatum_rpl23-2	MLWL	NA	NA	NA	NA	279
H. ‘Milady’andi/H. albertii_ycf2 vs Hippeastrum_reticulatum_ycf2-2	MLWL	0.000175605	NA	NA	NA	6861
H. ‘Milady’andi/H. albertii_ndhB vs Hippeastrum_reticulatum_ndhB-2	MLWL	NA	NA	NA	NA	1530
H. ‘Milady’andi/H. albertii_rps7 vs Hippeastrum_reticulatum_rps7-2	MLWL	NA	NA	NA	NA	465
H. ‘Milady’andi/H. albertii_rps12-2 vs Hippeastrum_reticulatum_rps12-2	MLWL	NA	NA	NA	NA	369
H. ‘Milady’andi/H. albertii_ndhF vs Hippeastrum_reticulatum_ndhF	MLWL	0.00262112	0.00147171	1.781	0.842697	2211
H. ‘Milady’andi/H. albertii_atpA vs Hippeastrum_reticulatum_atpA	MLWL	NA	0.00876927	0	NA	1521
H. ‘Milady’andi/H. albertii_rpl32 vs Hippeastrum_reticulatum_rpl32	MLWL	NA	0.0664419	0	NA	171
H. ‘Milady’andi/H. albertii_ccsA vs Hippeastrum_reticulatum_ccsA	MLWL	0.00125263	NA	NA	NA	963
H. ‘Milady’andi/H. albertii_ndhD vs Hippeastrum_reticulatum_ndhD	MLWL	0.00458585	0.00245886	1.86503	0.85262	1503
H. ‘Milady’andi/H. albertii_psaC vs Hippeastrum_reticulatum_psaC	MLWL	NA	NA	NA	NA	243
H. ‘Milady’andi/H. albertii_ndhE vs Hippeastrum_reticulatum_ndhE	MLWL	NA	NA	NA	NA	303
H. ‘Milady’andi/H. albertii_ndhG vs Hippeastrum_reticulatum_ndhG	MLWL	0.00237323	NA	NA	NA	528
H. ‘Milady’andi/H. albertii_ndhI vs Hippeastrum_reticulatum_ndhI	MLWL	NA	NA	NA	NA	540
H. ‘Milady’andi/H. albertii_ndhA vs Hippeastrum_reticulatum_ndhA	MLWL	0.00242693	0.00753729	0.32199	0.0490648	1095
H. ‘Milady’andi/H. albertii_ndhH vs Hippeastrum_reticulatum_ndhH	MLWL	NA	NA	NA	NA	1179
H. ‘Milady’andi/H. albertii_rps15 vs Hippeastrum_reticulatum_rps15	MLWL	NA	0.0208633	0	NA	267
H. ‘Milady’andi/H. albertii_atpF vs Hippeastrum_reticulatum_atpF	MLWL	0.0021951	NA	NA	NA	552
H. ‘Milady’andi/H. albertii_ycf1 vs Hippeastrum_reticulatum_ycf1	MLWL	0.0056667	0.00762886	0.742798	0.288846	5439
H. ‘Milady’andi/H. albertii_rps7-2 vs Hippeastrum_reticulatum_rps7-2	MLWL	NA	NA	NA	NA	465
H. ‘Milady’andi/H. albertii_ndhB-2 vs Hippeastrum_reticulatum_ndhB-2	MLWL	NA	NA	NA	NA	1530
H. ‘Milady’andi/H. albertii_ycf2-2 vs Hippeastrum_reticulatum_ycf2-2	MLWL	0.000175605	NA	NA	NA	6861
H. ‘Milady’andi/H. albertii_rpl23-2 vs Hippeastrum_reticulatum_rpl23-2	MLWL	NA	NA	NA	NA	279
H. ‘Milady’andi/H. albertii_rpl2-2 vs Hippeastrum_reticulatum_rpl2-2	MLWL	NA	NA	NA	NA	819
H. ‘Milady’andi/H. albertii_rps19-2 vs Hippeastrum_reticulatum_rps19-2	MLWL	NA	NA	NA	NA	276
H. ‘Milady’andi/H. albertii_atpH vs Hippeastrum_reticulatum_atpH	MLWL	NA	0.0174584	0	NA	243
H. ‘Milady’andi/H. albertii_atpI vs Hippeastrum_reticulatum_atpI	MLWL	0.00168362	NA	NA	NA	741
