# Supplementary material for: Complete chloroplast genomes and comparative analyses of Hippeastrum ‘milady’, Hippeastrum albertii and Hippeastrum reticulatum (Amaryllidaceae)
Source: PLoS One. 2022 Aug 5;17(8):e0271335. doi: 10.1371/journal.pone.0271335 (PMC9355175; doi:10.1371/journal.pone.0271335)
Supplement: S2 Table — (XLSX) [file pone.0271335.s006.xlsx]

## Sheet: Table S2.Hippeastrum_Milandi_ss
Table S2.Information about SSRs in the chloroplast genome of H. ‘Milady’.
ID	SSR nr.	SSR type	SSR	size	start	end	gene	region	#Gene_ID	FPr1(5'-3')	Tm	Size	RPr1(5'-3')	Tm	Size	PSize	Start	End	FPr2(5'-3')	Tm	Size	RPr2(5'-3')	Tm	Size	PSize	Start	End	FPr3(5'-3')	Tm	Size	RPr3(5'-3')	Tm	Size	PSize	Start	End
H. ‘Milady’	1	p1	(A)10	10	1524	1533	trnK-UUU(intron)	LSC	H. ‘Milady’_1	AAACCGTGCTTGCATTTTTC	60.117	20	TTTTCATTCTGAAATGCCCA	59.087	20	138	1472	1609	TTCATTGCACACGACTTTCC	59.697	20	CATGGATCGCATAGAGAACG	59.251	20	268	1489	1756	AAACCGTGCTTGCATTTTTC	60.117	20	CTGAAATGCCCATGTAGTGG	58.999	20	130	1472	1601
H. ‘Milady’	2	p3	(TTC)3	9	1803	1811	trnK-UUU(intron)/matK	LSC	H. ‘Milady’_2	ACATGGGCATTTCAGAATGA	58.926	20	TTTGCGAAGATTAGGTTCGG	60.202	20	267	1587	1853	CGTTCTCTATGCGATCCATGT	60.111	21	TTTGCGAAGATTAGGTTCGG	60.202	20	117	1737	1853	ACCACTACATGGGCATTTCA	58.85	20	TTTGCGAAGATTAGGTTCGG	60.202	20	273	1581	1853
H. ‘Milady’	3	p1	(A)8	8	2966	2973	trnK-UUU(intron)/matK	LSC	H. ‘Milady’_3	ACTAATCGCAGCGAGAATGG	60.374	20	TCGACTTTTTACGAATCCGC	60.209	20	242	2889	3130	GCAGCGAGAATGGAATTTCT	59.415	20	TCGACTTTTTACGAATCCGC	60.209	20	235	2896	3130	ACTAATCGCAGCGAGAATGG	60.374	20	CGCGGAAGTTTTTGGTTATG	60.48	20	225	2889	3113
H. ‘Milady’	4	p1	(A)15	15	3582	3596	trnK-UUU(intron)	LSC	H. ‘Milady’_4	TTACAACCCGATCGCTCTTT	59.708	20	AGGGTTCTCCTGTGAATGGA	59.505	20	161	3465	3625	TTTACAACCCGATCGCTCTT	59.708	20	AGGGTTCTCCTGTGAATGGA	59.505	20	162	3464	3625	TTTTACAACCCGATCGCTCT	59.708	20	AGGGTTCTCCTGTGAATGGA	59.505	20	163	3463	3625
H. ‘Milady’	5	p1	(T)9	9	3707	3715	trnK-UUU(intron)	LSC	H. ‘Milady’_5	TCCATTCACAGGAGAACCCT	59.505	20	CCTTACCGGATCATTCCAAA	59.756	20	224	3606	3829	TCCATTCACAGGAGAACCCT	59.505	20	TCCTTACCGGATCATTCCAA	60.266	20	225	3606	3830	CCGCATCAGGCACTAATTTC	60.606	20	CCTTACCGGATCATTCCAAA	59.756	20	201	3629	3829
H. ‘Milady’	6	p1	(A)10	10	3850	3859	trnK-UUU(intron)	LSC	H. ‘Milady’_6	AGCCGTAGGGCTCTATCCAT	60.081	20	GAAGCAAGGAATTCGTCCAG	59.813	20	260	3726	3985	AGCCGTAGGGCTCTATCCAT	60.081	20	AAGCAAGGAATTCGTCCAGA	59.813	20	259	3726	3984	TTTGGAATGATCCGGTAAGG	59.756	20	GAAGCAAGGAATTCGTCCAG	59.813	20	176	3810	3985
H. ‘Milady’	7	p3	(TTA)3	9	3890	3898	trnK-UUU(intron)	LSC	H. ‘Milady’_7	AGCCGTAGGGCTCTATCCAT	60.081	20	GAAGCAAGGAATTCGTCCAG	59.813	20	260	3726	3985	AGCCGTAGGGCTCTATCCAT	60.081	20	AAGCAAGGAATTCGTCCAGA	59.813	20	259	3726	3984	TTTGGAATGATCCGGTAAGG	59.756	20	GAAGCAAGGAATTCGTCCAG	59.813	20	176	3810	3985
H. ‘Milady’	8	p1	(T)11	11	4627	4637	IGS	LSC	H. ‘Milady’_8	TTGGATTGGCACAACAAGAA	60.088	20	TTTCCTTGAAAAAGGTGCTCA	59.847	21	223	4501	4723	TGGATTGGCACAACAAGAAA	60.088	20	TTTCCTTGAAAAAGGTGCTCA	59.847	21	222	4502	4723	TGGATTGGCACAACAAGAAA	60.088	20	TTCCTTGAAAAAGGTGCTCAA	59.847	21	221	4502	4722
H. ‘Milady’	9	p1	(T)10	10	5277	5286	rps16(intron)	LSC	H. ‘Milady’_9	TCCGGAATCCTTTCTCTTTG	59.24	20	CAAAAGGTATGTTGCTGCCA	59.729	20	103	5208	5310	TCCTTGTTCCGGAATCCTTT	60.797	20	CAAAAGGTATGTTGCTGCCA	59.729	20	110	5201	5310	TTCCTTGTTCCGGAATCCTT	60.797	20	CAAAAGGTATGTTGCTGCCA	59.729	20	111	5200	5310
H. ‘Milady’	10	p1	(A)9	9	6057	6065	IGS	LSC	H. ‘Milady’_10	GATCGTTCGGAATGGTGAAT	59.756	20	CGACCTTTTTGAGTCATCGG	60.626	20	176	6032	6207	ATCGTTCGGAATGGTGAATC	59.756	20	CGACCTTTTTGAGTCATCGG	60.626	20	175	6033	6207	AGATCGTTCGGAATGGTGAA	60.461	20	CGACCTTTTTGAGTCATCGG	60.626	20	177	6031	6207
H. ‘Milady’	11	p1	(T)10	10	6602	6611	IGS	LSC	H. ‘Milady’_11	AACGAACAGTTATTACGGGGG	60.116	21	TGACTTTATTGGAATTGGTGGA	59.315	22	216	6437	6652	TTTGACTTAACCAATGAGCCG	60.117	21	TGACTTTATTGGAATTGGTGGA	59.315	22	162	6491	6652	ACGAACAGTTATTACGGGGG	58.834	20	TGACTTTATTGGAATTGGTGGA	59.315	22	215	6438	6652
H. ‘Milady’	12	p3	(AGT)3	9	7029	7037	IGS	LSC	H. ‘Milady’_12	TTAGGCTTTCCTTGGGGAAT	59.903	20	ACGTGATCGAGTGTACGGGT	60.453	20	243	6892	7134	CTTTCCTTGGGGAATGGAAT	60.124	20	ACGTGATCGAGTGTACGGGT	60.453	20	238	6897	7134	TCTTTAGGCTTTCCTTGGGG	60.545	20	ACGTGATCGAGTGTACGGGT	60.453	20	246	6889	7134
H. ‘Milady’	13	p1	(T)10	10	8166	8175	IGS	LSC	H. ‘Milady’_13	TTGGTAATGAAGGAATCCGAA	59.397	21	GGCCCGGATCGTTAGATAAG	60.783	20	263	8105	8367	TTTGGTAATGAAGGAATCCGA	59.397	21	GGCCCGGATCGTTAGATAAG	60.783	20	264	8104	8367	TCCTCGTTCTGACCTTCCAG	60.377	20	TGACATAACACCCCAAAAATGA	60.089	22	182	8027	8208
H. ‘Milady’	14	c	(TTA)3tact(TTA)3	22	9537	9558	IGS	LSC	H. ‘Milady’_14	CCTTCGATTCAGGACTGTCA	58.8	20	CTAGCGTTGACACTACGTCCC	59.811	21	241	9473	9713	CCTTCGATTCAGGACTGTCA	58.8	20	TAGCGTTGACACTACGTCCC	58.802	20	240	9473	9712	CCTTCGATTCAGGACTGTCAA	60.239	21	CTAGCGTTGACACTACGTCCC	59.811	21	241	9473	9713
H. ‘Milady’	15	p3	(ATA)3	9	9576	9584	IGS	LSC	H. ‘Milady’_15	CCTTCGATTCAGGACTGTCA	58.8	20	CTAGCGTTGACACTACGTCCC	59.811	21	241	9473	9713	CCTTCGATTCAGGACTGTCA	58.8	20	TAGCGTTGACACTACGTCCC	58.802	20	240	9473	9712	CCTTCGATTCAGGACTGTCAA	60.239	21	CTAGCGTTGACACTACGTCCC	59.811	21	241	9473	9713
H. ‘Milady’	16	p1	(T)11	11	9613	9623	IGS	LSC	H. ‘Milady’_16	CCTTCGATTCAGGACTGTCA	58.8	20	CTAGCGTTGACACTACGTCCC	59.811	21	241	9473	9713	CCTTCGATTCAGGACTGTCA	58.8	20	TAGCGTTGACACTACGTCCC	58.802	20	240	9473	9712	CCTTCGATTCAGGACTGTCAA	60.239	21	CTAGCGTTGACACTACGTCCC	59.811	21	241	9473	9713
H. ‘Milady’	17	p3	(GAA)3	9	9943	9951	trnG-UCC(intron)	LSC	H. ‘Milady’_17	TGGTAAAAGTGTGATTCGTTCG	60.032	22	ATGCTTCGCGACTCCATAAT	59.696	20	213	9815	10027	GCATCTCATTCCTTTGTTCG	58.298	20	TTGGATACAAATCGCGAGAA	59.257	20	233	9744	9976	TGGTAAAAGTGTGATTCGTTCG	60.032	22	AAATTATGCTTCGCGACTCC	59.324	20	218	9815	10032
H. ‘Milady’	18	p1	(T)12	12	10611	10622	IGS	LSC	H. ‘Milady’_18	CCATAAAGGAGCCGAATGAA	60.031	20	TTGTCCAAAAAGGGATTCCA	60.28	20	225	10431	10655	TTCCATAAAGGAGCCGAATG	60.031	20	TTGTCCAAAAAGGGATTCCA	60.28	20	227	10429	10655	CCATAAAGGAGCCGAATGAA	60.031	20	TCCCCTTCTCTTTTTGTCCA	59.641	20	238	10431	10668
H. ‘Milady’	19	p1	(T)8	8	10814	10821	IGS	LSC	H. ‘Milady’_19	GGAATGAAAAGCGTCCATTG	60.448	20	AAGCGGAAACCCTTTTGAAG	60.584	20	271	10689	10959	TGAAAATGGCGATACCAAGA	59.112	20	AAGACATTCACCGAGCAAGC	60.406	20	186	10790	10975	TTCAAATCCTATTGGACGCA	59.112	20	AAGACATTCACCGAGCAAGC	60.406	20	225	10751	10975
H. ‘Milady’	20	p1	(T)8	8	13033	13040	atpF(intron)	LSC	H. ‘Milady’_20	ATTTTATGGGCATTCTCCCC	59.984	20	TTTGTCTGGTCGGAAGAGTTC	59.318	21	132	13006	13137	ATTCATTTGGCTCTCACGCT	59.843	20	TTTGTCTGGTCGGAAGAGTTC	59.318	21	161	12977	13137	ATTTGGCTCTCACGCTCAAT	59.843	20	TTTGTCTGGTCGGAAGAGTTC	59.318	21	157	12981	13137
H. ‘Milady’	21	p1	(T)10	10	13389	13398	atpF(intron)	LSC	H. ‘Milady’_21	CGATTCGGCATTGGATAAAA	60.773	20	CGGGCACAACATGGTACTCT	60.975	20	167	13280	13446	GTCGATTCGGCATTGGATAA	60.807	20	CGGGCACAACATGGTACTCT	60.975	20	169	13278	13446	CGATTCGGCATTGGATAAAA	60.773	20	CGGGCACAACATGGTACTC	59.976	19	167	13280	13446
H. ‘Milady’	22	p4	(ATAA)3	12	13686	13697	atpF(intron)	LSC	H. ‘Milady’_22	TTCGTCGAGATTGTGCACTT	59.445	20	AAAGGGAGTGTGTGCGAGTT	59.769	20	182	13581	13762	TTCGTCGAGATTGTGCACTT	59.445	20	GGGAGTGTGTGCGAGTTGTA	59.751	20	179	13581	13759	GGAATTCGTCGAGATTGTGC	60.613	20	AAAGGGAGTGTGTGCGAGTT	59.769	20	186	13577	13762
H. ‘Milady’	23	p1	(A)8	8	13766	13773	atpF	LSC	H. ‘Milady’_23	AACTCGCACACACTCCCTTT	59.769	20	TCTTTCGTTTCCTTAGGCCA	59.817	20	136	13743	13878	TACAACTCGCACACACTCCC	59.751	20	TCTTTCGTTTCCTTAGGCCA	59.817	20	139	13740	13878	AACTCGCACACACTCCCTTT	59.769	20	TTCGTTTCCTTAGGCCACTG	60.241	20	133	13743	13875
H. ‘Milady’	24	p1	(T)8	8	13963	13970	IGS	LSC	H. ‘Milady’_24	TTTTGTATCACTTGGCTCGC	58.92	20	TAGTGGATTCGCTCGCTTTT	59.982	20	280	13940	14219	TTTTGTATCACTTGGCTCGC	58.92	20	CCCGTCCTTCGTTTAGTACG	59.626	20	254	13940	14193	TTTTTGTATCACTTGGCTCGC	60.258	21	CCCGTCCTTCGTTTAGTACG	59.626	20	255	13939	14193
H. ‘Milady’	25	p1	(A)10	10	14045	14054	IGS	LSC	H. ‘Milady’_25	TTTTGTATCACTTGGCTCGC	58.92	20	TAGTGGATTCGCTCGCTTTT	59.982	20	280	13940	14219	GTATCACTTGGCTCGCCCT	60.233	19	TAGTGGATTCGCTCGCTTTT	59.982	20	276	13944	14219	GTATCACTTGGCTCGCCCT	60.233	19	TTAGTGGATTCGCTCGCTTT	59.982	20	277	13944	14220
H. ‘Milady’	26	p1	(A)11	11	14659	14669	IGS	LSC	H. ‘Milady’_26	AATCCAGCAGCAATAACGGA	60.606	20	CGTGCGGTTTACGTTATGAA	59.625	20	268	14594	14861	GCCAATCCAGCAGCAATAAC	60.615	20	CGTGCGGTTTACGTTATGAA	59.625	20	271	14591	14861	ATCCAGCAGCAATAACGGAA	60.606	20	TCAATATAAAATGCGTGCGG	59.562	20	280	14595	14874
H. ‘Milady’	27	p1	(A)8	8	14762	14769	IGS	LSC	H. ‘Milady’_27	GATAGGTTCCTCGCACCAAA	60.074	20	CGTGCGGTTTACGTTATGAA	59.625	20	221	14641	14861	GATAGGTTCCTCGCACCAAA	60.074	20	ATGCGTGCGGTTTACGTTAT	60.405	20	224	14641	14864	GATAGGTTCCTCGCACCAAA	60.074	20	TCAATATAAAATGCGTGCGG	59.562	20	234	14641	14874
H. ‘Milady’	28	p1	(A)8	8	15110	15117	IGS	LSC	H. ‘Milady’_28	TAACCCATCCACCATTTCGT	60.051	20	CGCGGCTTATATAGGGGAAT	60.274	20	216	14962	15177	AACCCATCCACCATTTCGTA	60.051	20	CGCGGCTTATATAGGGGAAT	60.274	20	215	14963	15177	ATACATACAGGGGCTGTGGC	59.843	20	CGCGGCTTATATAGGGGAAT	60.274	20	273	14905	15177
H. ‘Milady’	29	p3	(AAC)3	9	15274	15282	atpI	LSC	H. ‘Milady’_29	GCGGCTAAAGTTGCAAAAAT	59.389	20	AAGGGATTGGGTTATTTCGG	60.013	20	242	15175	15416	TGATGACCCTCCATGGATTC	60.692	20	AAGGGATTGGGTTATTTCGG	60.013	20	275	15142	15416	GCGGCTAAAGTTGCAAAAAT	59.389	20	GTGGCATATTTTTATGCGGG	60.172	20	272	15175	15446
H. ‘Milady’	30	p1	(T)8	8	16842	16849	IGS	LSC	H. ‘Milady’_30	TTTGCAGAAATGTAAGGGGC	60.074	20	ATTAGTGCACCGTTCAAGGC	60.14	20	273	16717	16989	GGGCCATTCTAGGATTCCAT	60.117	20	ATTAGTGCACCGTTCAAGGC	60.14	20	257	16733	16989	TTTGCAGAAATGTAAGGGGC	60.074	20	GGTCAATCCCGGTAGAAGGT	60.19	20	178	16717	16894
H. ‘Milady’	31	c	(T)11acttaa(T)8	25	16921	16945	IGS	LSC	H. ‘Milady’_31	CTTGTCATTTTTCCCACGCT	60.11	20	GGGGTCGTATTGATTGGTTG	60.051	20	250	16822	17071	CTTGTCATTTTTCCCACGCT	60.11	20	GCTCTACGGGGTCGTATTGA	60.096	20	257	16822	17078	TTTGCAGAAATGTAAGGGGC	60.074	20	ATTAGTGCACCGTTCAAGGC	60.14	20	273	16717	16989
H. ‘Milady’	32	p1	(T)8	8	18433	18440	rpoC2	LSC	H. ‘Milady’_32	CGAATCAGATCATTTGCCCT	60.036	20	TTTTGGTTCGACCCGTAGTC	59.971	20	274	18373	18646	CGAATCAGATCATTTGCCCT	60.036	20	ATTCGCGGAATTTCTCACAC	60.081	20	134	18373	18506	TGCCCTTACCTCAACAAAGG	60.103	20	TTTTGGTTCGACCCGTAGTC	59.971	20	260	18387	18646
H. ‘Milady’	33	p1	(T)8	8	18656	18663	rpoC2	LSC	H. ‘Milady’_33	GACTACGGGTCGAACCAAAA	59.971	20	GGTGGATTAGTCCGAGTGGA	59.927	20	237	18627	18863	GACTACGGGTCGAACCAAAA	59.971	20	AGATATCCAAACACAGCGGC	60.103	20	149	18627	18775	CGCGAATTGACTTTCCATTT	60.074	20	AGATATCCAAACACAGCGGC	60.103	20	276	18500	18775
H. ‘Milady’	34	p1	(T)10	10	18703	18712	rpoC2	LSC	H. ‘Milady’_34	GACTACGGGTCGAACCAAAA	59.971	20	GGTGGATTAGTCCGAGTGGA	59.927	20	237	18627	18863	GACTACGGGTCGAACCAAAA	59.971	20	AGATATCCAAACACAGCGGC	60.103	20	149	18627	18775	CGCGAATTGACTTTCCATTT	60.074	20	AGATATCCAAACACAGCGGC	60.103	20	276	18500	18775
H. ‘Milady’	35	p1	(T)10	10	18725	18734	rpoC2	LSC	H. ‘Milady’_35	GACTACGGGTCGAACCAAAA	59.971	20	GGTGGATTAGTCCGAGTGGA	59.927	20	237	18627	18863	GACTACGGGTCGAACCAAAA	59.971	20	AGATATCCAAACACAGCGGC	60.103	20	149	18627	18775	CGCGAATTGACTTTCCATTT	60.074	20	AGATATCCAAACACAGCGGC	60.103	20	276	18500	18775
H. ‘Milady’	36	p1	(T)11	11	18831	18841	rpoC2	LSC	H. ‘Milady’_36	CCCCGGGAAAATGAATATCT	59.978	20	ACCAAATGAAAGTGGATCGG	59.79	20	222	18785	19006	CCCCGGGAAAATGAATATCT	59.978	20	CCAAATGAAAGTGGATCGGT	59.79	20	221	18785	19005	GACTACGGGTCGAACCAAAA	59.971	20	CAAGAAGCCGAGTAGGTGGA	60.388	20	251	18627	18877
H. ‘Milady’	37	p1	(A)9	9	18979	18987	rpoC2	LSC	H. ‘Milady’_37	TCCACCTACTCGGCTTCTTG	60.388	20	TGGGATCGTAGAGGTGGATT	59.361	20	229	18858	19086	CCACCTACTCGGCTTCTTGT	59.353	20	TGGGATCGTAGAGGTGGATT	59.361	20	228	18859	19086	GCGAAGATCCGGGTAAGATA	59.138	20	TGGGATCGTAGAGGTGGATT	59.361	20	146	18941	19086
H. ‘Milady’	38	p2	(AT)5	10	20204	20213	rpoC2	LSC	H. ‘Milady’_38	TCTCCCAATTCGACCAAGTC	60.05	20	GAGTCCTCAAAACGGGATGA	60.05	20	261	20020	20280	GGGGCTTCTGCCATAACATA	59.923	20	GAGTCCTCAAAACGGGATGA	60.05	20	232	20049	20280	ATGAATCGATTGGCAAGTCC	59.9	20	GAGTCCTCAAAACGGGATGA	60.05	20	141	20140	20280
H. ‘Milady’	39	p3	(TTC)3	9	22469	22477	rpoC1	LSC	H. ‘Milady’_39	GGCACAAAACCATCCATTCT	59.797	20	TTAGGAGACGAAGAGTCCGC	59.574	20	139	22387	22525	AGGCACAAAACCATCCATTC	59.797	20	TTAGGAGACGAAGAGTCCGC	59.574	20	140	22386	22525	TCCATGCGTCTAACCAAAAA	59.157	20	TCCTGGAAATACAGCATCCC	59.894	20	239	22443	22681
H. ‘Milady’	40	p1	(A)8	8	22653	22660	rpoC1	LSC	H. ‘Milady’_40	TCTGATAGCACCTGCTCCTG	59.139	20	TCACGTCCGGTTTTTAAAGG	59.968	20	220	22589	22808	GCAAATCCAAATCGGCTAAT	59.038	20	TCACGTCCGGTTTTTAAAGG	59.968	20	245	22564	22808	TCTGATAGCACCTGCTCCTGT	60.028	21	TCACGTCCGGTTTTTAAAGG	59.968	20	220	22589	22808
H. ‘Milady’	41	p1	(T)11	11	23284	23294	rpoC1(intron)	LSC	H. ‘Milady’_41	ATGATGCCCCTTGAAGCATA	60.435	20	CCAAATGAAAGGGGAATTGA	59.733	20	199	23167	23365	ATGATGCCCCTTGAAGCATA	60.435	20	TCCAAATGAAAGGGGAATTG	59.733	20	200	23167	23366	GGTTATGTCATGATGCCCCT	59.635	20	ATTGATCCATGGTCGATTCC	59.568	20	193	23158	23350
H. ‘Milady’	42	p1	(T)8	8	26538	26545	rpoB	LSC	H. ‘Milady’_42	AGGACTCAGAAAACACCGGA	59.697	20	AGAACAAGGATATGGGCACG	59.955	20	235	26454	26688	CACCGACACAAGCAAATTGT	59.615	20	AGAACAAGGATATGGGCACG	59.955	20	211	26478	26688	AGGACTCAGAAAACACCGGA	59.697	20	GGGGAGGAAGATCGGAATTA	60.224	20	267	26454	26720
H. ‘Milady’	43	p3	(TTG)3	9	26891	26899	rpoB	LSC	H. ‘Milady’_43	CGTGCCCATATCCTTGTTCT	59.955	20	GCGGGATTAATTTGGAAAAC	58.425	20	263	26669	26931	CCCAGGGAATTCATTAGAGGA	60.264	21	GTTCATTGATCAGGGCTTGG	60.461	20	258	26849	27106	TCCCAGGGAATTCATTAGAGG	60.264	21	GTTCATTGATCAGGGCTTGG	60.461	20	259	26848	27106
H. ‘Milady’	44	p3	(TAT)3	9	27509	27517	IGS	LSC	H. ‘Milady’_44	TCAAAATTGATCCGATTTCTACC	59.348	23	CCCACTACTAAAAAGAATCCGC	59.185	22	213	27474	27686	TCAAAATTGATCCGATTTCTACC	59.348	23	ACCCACTACTAAAAAGAATCCGC	59.919	23	214	27474	27687	TCAAAATTGATCCGATTTCTACCT	60.196	24	CCCACTACTAAAAAGAATCCGC	59.185	22	213	27474	27686
H. ‘Milady’	45	p1	(T)9	9	27625	27633	IGS	LSC	H. ‘Milady’_45	ATCCGATGGGATACCAAAAA	59.091	20	GCCGTATCGGCATGTACTTA	58.678	20	256	27515	27770	ATCCGATGGGATACCAAAAA	59.091	20	AGCCGTATCGGCATGTACTTA	59.644	21	257	27515	27771	ATCCGATGGGATACCAAAAA	59.091	20	GATAGCCGTATCGGCATGTA	58.629	20	260	27515	27774
H. ‘Milady’	46	p1	(A)9	9	28025	28033	IGS	LSC	H. ‘Milady’_46	TGGGTCACACTCCATCAAAA	59.935	20	TTTTGTTTCCTTGAATGGCA	59.133	20	263	27823	28085	ACATGGGTCACACTCCATCA	59.801	20	TTTTGTTTCCTTGAATGGCA	59.133	20	266	27820	28085	TGGGTCACACTCCATCAAAA	59.935	20	TGTTTCCTTGAATGGCAAAAG	60.096	21	260	27823	28082
H. ‘Milady’	47	p1	(A)9	9	28332	28340	IGS	LSC	H. ‘Milady’_47	GTCTGTCGTCGGAAATCCAT	59.934	20	TAAAGGATTTGCAGTCCCCC	61.173	20	275	28168	28442	GTCTGTCGTCGGAAATCCAT	59.934	20	GGATAAAGGATTTGCAGTCCC	59.791	21	278	28168	28445	GTCTGTCGTCGGAAATCCAT	59.934	20	TGGATCCAAAATGGCTAAAAA	59.42	21	227	28168	28394
H. ‘Milady’	48	p1	(A)11	11	29070	29080	IGS	LSC	H. ‘Milady’_48	AAGGCCCGAGGATATTTTGT	59.799	20	AAAGAATCGGGAAAACCCAC	60.166	20	152	28971	29122	TGCTCAGACATGCAAATGGT	60.272	20	AAAGAATCGGGAAAACCCAC	60.166	20	107	29016	29122	GTGCTCAGACATGCAAATGG	60.272	20	AAAGAATCGGGAAAACCCAC	60.166	20	108	29015	29122
H. ‘Milady’	49	p1	(A)11	11	29703	29713	IGS	LSC	H. ‘Milady’_49	AGGGCTGGGGCACTACTAAT	59.983	20	TCTGATAAGAGCTGATTCACAAAAA	59.465	25	245	29616	29860	AGGGCTGGGGCACTACTAAT	59.983	20	TCTGATAAGAGCTGATTCACAAAA	58.212	24	245	29616	29860	TAGGGCTGGGGCACTACTAA	59.724	20	TCTGATAAGAGCTGATTCACAAAAA	59.465	25	246	29615	29860
H. ‘Milady’	50	p1	(A)10	10	30268	30277	IGS	LSC	H. ‘Milady’_50	CAATCAATTACTTCTTGAGATGGG	59.057	24	GTTGGGCTGGAATCAGAAGT	59.141	20	275	30239	30513	TCAATTACTTCTTGAGATGGGAA	57.875	23	GTTGGGCTGGAATCAGAAGT	59.141	20	272	30242	30513	AATCAATTACTTCTTGAGATGGGAA	59.436	25	GTTGGGCTGGAATCAGAAGT	59.141	20	274	30240	30513
H. ‘Milady’	51	p3	(ATA)3	9	30381	30389	IGS	LSC	H. ‘Milady’_51	TCAATTACTTCTTGAGATGGGAAA	59.163	24	GTTGGGCTGGAATCAGAAGT	59.141	20	272	30242	30513	CAATCAATTACTTCTTGAGATGGG	59.057	24	GTTGGGCTGGAATCAGAAGT	59.141	20	275	30239	30513	TCAATTACTTCTTGAGATGGGAA	57.875	23	GTTGGGCTGGAATCAGAAGT	59.141	20	272	30242	30513
H. ‘Milady’	52	c	(ATA)3taat(A)8	21	30400	30420	IGS	LSC	H. ‘Milady’_52	TCAATTACTTCTTGAGATGGGAAA	59.163	24	GTTGGGCTGGAATCAGAAGT	59.141	20	272	30242	30513	CAATCAATTACTTCTTGAGATGGG	59.057	24	GTTGGGCTGGAATCAGAAGT	59.141	20	275	30239	30513	TCAATTACTTCTTGAGATGGGAA	57.875	23	GTTGGGCTGGAATCAGAAGT	59.141	20	272	30242	30513
H. ‘Milady’	53	p1	(T)10	10	30723	30732	IGS	LSC	H. ‘Milady’_53	CAGCCCAACCGTTTCTTTTA	60.103	20	GATTAGATCCCGAGTTATTGCG	59.956	22	253	30505	30757	CAGCCCAACCGTTTCTTTTA	60.103	20	TTAGATCCCGAGTTATTGCG	57.873	20	251	30505	30755	CAGCCCAACCGTTTCTTTTA	60.103	20	ATGGGATTAGATCCCGAGTT	57.405	20	257	30505	30761
H. ‘Milady’	54	p3	(TCG)3	9	30870	30878	IGS	LSC	H. ‘Milady’_54	TTCGCAATAACTCGGGATCT	59.668	20	ACGAAAATCCAATGATGGGT	59.105	20	243	30734	30976	GTTTCGCAATAACTCGGGAT	59.046	20	ACGAAAATCCAATGATGGGT	59.105	20	245	30732	30976	TTGTTTCGCAATAACTCGGG	60.989	20	ACGAAAATCCAATGATGGGT	59.105	20	247	30730	30976
H. ‘Milady’	55	p1	(T)10	10	31374	31383	IGS	LSC	H. ‘Milady’_55	TAAGAAAGGGGCGTTGTTTG	60.103	20	GCCCGTATTTTTATGGGGAG	60.508	20	252	31194	31445	GGCGTTGTTTGGTCTTTTCT	59.218	20	GCCCGTATTTTTATGGGGAG	60.508	20	243	31203	31445	TAAGAAAGGGGCGTTGTTTG	60.103	20	TGAAATGGAATATAGTGCCCG	59.803	21	268	31194	31461
H. ‘Milady’	56	p4	(TTTA)3	12	31986	31997	IGS	LSC	H. ‘Milady’_56	ATAAACGCGGGCTTTAGTGA	59.742	20	GAAATGCCTGGTCCGTAAAA	59.938	20	178	31928	32105	ATAAACGCGGGCTTTAGTGA	59.742	20	CCGCTCCACTCCATGAGTAT	60.096	20	231	31928	32158	GCGGGCTTTAGTGAGAATGA	60.352	20	GAAATGCCTGGTCCGTAAAA	59.938	20	172	31934	32105
H. ‘Milady’	57	p1	(T)8	8	32760	32767	IGS	LSC	H. ‘Milady’_57	CATTGCTTCGTTTCTTGTTCA	58.953	21	TGAATTGTTTCAAGACCGACC	59.963	21	261	32670	32930	AAGCCAGAAAATTCAAAAACGA	60.108	22	TGAATTGTTTCAAGACCGACC	59.963	21	205	32726	32930	CATTGCTTCGTTTCTTGTTCA	58.953	21	AATTGTTTCAAGACCGACCC	58.886	20	259	32670	32928
H. ‘Milady’	58	p1	(A)10	10	32949	32958	IGS	LSC	H. ‘Milady’_58	GGGGTCGGTCTTGAAACAAT	61.115	20	CGGATTTGAACCGATGACTT	59.933	20	254	32908	33161	GGGGTCGGTCTTGAAACAAT	61.115	20	ATCGGATTTGAACCGATGAC	59.756	20	256	32908	33163	AGTGGGGTCGGTCTTGAAAC	61.318	20	CGGATTTGAACCGATGACTT	59.933	20	257	32905	33161
H. ‘Milady’	59	p1	(A)8	8	33237	33244	IGS	LSC	H. ‘Milady’_59	GCCATGGTAAGGCGTAAGTC	59.597	20	AGAATCCCCCACCCAATAAG	60.011	20	244	33127	33370	GAGTAACGCCATGGTAAGGC	59.597	20	AGAATCCCCCACCCAATAAG	60.011	20	251	33120	33370	GCCATGGTAAGGCGTAAGTC	59.597	20	ACAGGATAGAATCCCCCACC	60.015	20	251	33127	33377
H. ‘Milady’	60	p3	(ATT)3	9	33327	33335	IGS	LSC	H. ‘Milady’_60	GCCATGGTAAGGCGTAAGTC	59.597	20	AGAATCCCCCACCCAATAAG	60.011	20	244	33127	33370	GAGTAACGCCATGGTAAGGC	59.597	20	AGAATCCCCCACCCAATAAG	60.011	20	251	33120	33370	GCCATGGTAAGGCGTAAGTC	59.597	20	ACAGGATAGAATCCCCCACC	60.015	20	251	33127	33377
H. ‘Milady’	61	p1	(A)10	10	33541	33550	IGS	LSC	H. ‘Milady’_61	CTTATTGGGTGGGGGATTCT	60.011	20	ACGATTCAATGGGTCAGGTC	59.786	20	225	33351	33575	GGTGGGGGATTCTATCCTGT	60.015	20	ACGATTCAATGGGTCAGGTC	59.786	20	218	33358	33575	CCTACCAAACCGACCGTAAA	59.855	20	ATTTATTCCTACGGGGCGTC	60.171	20	225	33511	33735
H. ‘Milady’	62	p1	(T)10	10	33957	33966	IGS	LSC	H. ‘Milady’_62	GAGAACGAATGCGAGAAAGG	59.955	20	GGCAAATCCATGAGTTCGAT	59.9	20	207	33864	34070	GAGAACGAATGCGAGAAAGG	59.955	20	CATTTGAACCCCGAATTGTC	60.17	20	160	33864	34023	CGAGAAAGGGGCTTTCATTT	60.553	20	GGCAAATCCATGAGTTCGAT	59.9	20	196	33875	34070
H. ‘Milady’	63	p1	(G)8	8	35830	35837	psbC	LSC	H. ‘Milady’_63	GGCTTTGGCGGTATTTATCA	59.928	20	CACTTGGGCTAAGGGTCAAA	60.103	20	247	35631	35877	GGCTTTGGCGGTATTTATCA	59.928	20	GGGCTAAGGGTCAAATTGGT	60.187	20	242	35631	35872	ATTTATCACGCGCTTCTTGG	60.23	20	CACTTGGGCTAAGGGTCAAA	60.103	20	235	35643	35877
H. ‘Milady’	64	p2	(TA)7	14	37013	37026	IGS	LSC	H. ‘Milady’_64	ATCAACCACTCAGCCACCTC	60.12	20	ATTCGGACATGGAGTCGAAG	60.073	20	218	36872	37089	ATCAACCACTCAGCCACCTC	60.12	20	GTGGAGGGATTTAACCACGA	59.79	20	276	36872	37147	ATCAACCACTCAGCCACCTC	60.12	20	TCGTGGAGGGATTTAACCAC	59.79	20	278	36872	37149
H. ‘Milady’	65	p3	(TTA)3	9	37529	37537	IGS	LSC	H. ‘Milady’_65	GAACTTCTTTGGCATTTTCCC	59.938	21	TGCGTCTGGATCATATTTGC	59.652	20	220	37415	37634	ACTTCTTTGGCATTTTCCCG	61.327	20	TGCGTCTGGATCATATTTGC	59.652	20	218	37417	37634	TCTTTGGCATTTTCCCGAT	60.399	19	TGCGTCTGGATCATATTTGC	59.652	20	215	37420	37634
H. ‘Milady’	66	p3	(ATA)3	9	37553	37561	IGS	LSC	H. ‘Milady’_66	GAACTTCTTTGGCATTTTCCC	59.938	21	TGCGTCTGGATCATATTTGC	59.652	20	220	37415	37634	ACTTCTTTGGCATTTTCCCG	61.327	20	TGCGTCTGGATCATATTTGC	59.652	20	218	37417	37634	TCTTTGGCATTTTCCCGAT	60.399	19	TGCGTCTGGATCATATTTGC	59.652	20	215	37420	37634
H. ‘Milady’	67	p1	(A)8	8	37975	37982	IGS	LSC	H. ‘Milady’_67	CTATCCGCCCATGATGAAGT	59.917	20	CACGGGTTCAAATCCTGTCT	59.966	20	247	37763	38009	ATCCGCCCATGATGAAGTAA	60.296	20	CACGGGTTCAAATCCTGTCT	59.966	20	245	37765	38009	TCCGCCCATGATGAAGTAAT	60.296	20	CACGGGTTCAAATCCTGTCT	59.966	20	244	37766	38009
H. ‘Milady’	68	p3	(TAT)3	9	38533	38541	IGS	LSC	H. ‘Milady’_68	CAATTTCTGGCGCTTCTTCT	59.592	20	GCAGCTTTCTTGATTGCCTC	60.103	20	230	38471	38700	CAATTTCTGGCGCTTCTTCT	59.592	20	ATGCAGCTTTCTTGATTGCC	60.361	20	232	38471	38702	ATTTCTGGCGCTTCTTCTCC	60.846	20	GCAGCTTTCTTGATTGCCTC	60.103	20	228	38473	38700
H. ‘Milady’	69	p3	(ATT)3	9	39347	39355	psaB	LSC	H. ‘Milady’_69	ATAAAATGCGTCCCAAGCAG	60.096	20	TGGTTACCCGGTTGGTTAAA	60.081	20	255	39133	39387	TGGAACCACGTGCATCTAAA	60.111	20	TGGTTACCCGGTTGGTTAAA	60.081	20	157	39231	39387	GGCATTAATTTGGAACCACG	60.188	20	TGGTTACCCGGTTGGTTAAA	60.081	20	167	39221	39387
H. ‘Milady’	70	p3	(ATG)3	9	40034	40042	psaB	LSC	H. ‘Milady’_70	TAAAGACCCTTATGCCCACG	59.953	20	CTTTATGCCCAAAACCCTGA	59.931	20	275	39896	40170	TAAAGACCCTTATGCCCACG	59.953	20	TCTTTATGCCCAAAACCCTG	59.931	20	276	39896	40171	CCGGCAACGAGAAAAATAAA	60.068	20	CTTTATGCCCAAAACCCTGA	59.931	20	170	40001	40170
H. ‘Milady’	71	p3	(TTG)3	9	41639	41647	psaA	LSC	H. ‘Milady’_71	TATCGGGTATCAAACGGGAA	60.146	20	AACACCCATGCTTTAGCACC	60	20	235	41452	41686	TTATCGGGTATCAAACGGGA	60.146	20	AACACCCATGCTTTAGCACC	60	20	236	41451	41686	TGAATGTGGTGGACCAAAAA	59.792	20	AACACCCATGCTTTAGCACC	60	20	155	41532	41686
H. ‘Milady’	72	p3	(GCA)3	9	41932	41940	psaA	LSC	H. ‘Milady’_72	CATGCCCAGTTAAGGTGTGA	59.566	20	CCATATGTATTCCATGCCCC	59.862	20	228	41817	42044	CATGCCCAGTTAAGGTGTGA	59.566	20	CATATGTATTCCATGCCCCC	59.862	20	227	41817	42043	GGTGCCTAAGGACACGATCT	59.166	20	CATATGTATTCCATGCCCCC	59.862	20	193	41851	42043
H. ‘Milady’	73	p3	(ATG)3	9	42258	42266	psaA	LSC	H. ‘Milady’_73	TGACCAATACCCCAGTTGGT	60.088	20	TTATCCCAGTTTTGCCGAAG	60.067	20	201	42192	42392	TGACCAATACCCCAGTTGGT	60.088	20	CTTTATCCCAGTTTTGCCGA	60.067	20	203	42192	42394	CATGCCATGACGTTGTTAGG	59.988	20	GCGGATTTCTTGAGTTTTCG	59.823	20	235	42100	42334
H. ‘Milady’	74	p4	(TTTC)3	12	43240	43251	IGS	LSC	H. ‘Milady’_74	CCGCCAACAGTCAAGTTTTT	60.147	20	AGGCGCCTAATCGTTATGTC	59.209	20	180	43180	43359	CCTCTTTCCGGACAACACAT	59.966	20	GGCGCCTAATCGTTATGTCA	60.991	20	209	43150	43358	CCTCTTTCCGGACAACACAT	59.966	20	ATAGATCCGAACACTTGCCC	59.009	20	187	43150	43336
H. ‘Milady’	75	p1	(T)9	9	44549	44557	ycf3(intron)	LSC	H. ‘Milady’_75	GGATCTGATGCTACACCGCT	60.249	20	CGTCCAAAGCAACGATTTTT	60.11	20	277	44335	44611	CCCAAAAGCTCGCTAATTGA	60.335	20	CGTCCAAAGCAACGATTTTT	60.11	20	161	44451	44611	CCCAAAAGCTCGCTAATTGA	60.335	20	TACATCGTCCAAAGCAACGA	60.257	20	166	44451	44616
H. ‘Milady’	76	c	(T)9a(TTCT)3	22	44665	44686	ycf3(intron)	LSC	H. ‘Milady’_76	AAAAATCGTTGCTTTGGACG	60.11	20	GAAACCCATTCTTACCGCAA	59.938	20	166	44592	44757	AAAAATCGTTGCTTTGGACG	60.11	20	TATTTCCGGGCACTAGAACG	60.089	20	185	44592	44776	AAAAATCGTTGCTTTGGACG	60.11	20	TGGAATATTATTTCCGGGCA	60.11	20	193	44592	44784
H. ‘Milady’	77	p1	(A)8	8	45633	45640	ycf3(intron)	LSC	H. ‘Milady’_77	GGCTGGATCAATCGAGGATA	59.998	20	TCCGACAACTTCAGGAGAAAA	59.838	21	218	45493	45710	GGCTGGATCAATCGAGGATA	59.998	20	TTCCGACAACTTCAGGAGAAA	59.838	21	219	45493	45711	TTCTCGCGTCTTTTTCTCGT	60.132	20	TTCCTTTGTTTGTGGGATCA	58.947	20	269	45587	45855
H. ‘Milady’	78	p1	(A)9	9	46619	46627	IGS	LSC	H. ‘Milady’_78	AATTCACCAGCGTTACCGAC	60	20	CAAGGAAAGGGGTTCAGACA	60.081	20	263	46475	46737	ATATCGCGGAAAGAGCAAAA	59.816	20	CAAGGAAAGGGGTTCAGACA	60.081	20	143	46595	46737	AATATCGCGGAAAGAGCAAA	59.816	20	CAAGGAAAGGGGTTCAGACA	60.081	20	144	46594	46737
H. ‘Milady’	79	p3	(TAT)3	9	48015	48023	IGS	LSC
H. ‘Milady’	80	p1	(T)21	21	48079	48099	IGS	LSC
H. ‘Milady’	81	p1	(T)11	11	48130	48140	IGS	LSC
H. ‘Milady’	82	p2	(AT)5	10	48530	48539	IGS	LSC	H. ‘Milady’_82	CGACCCTTCCAGTATTCCAA	59.926	20	CTTGGAACCGTCGAATTCAT	59.933	20	244	48478	48721	ATTCCAAATCGCACCGTAAA	60.323	20	CTTGGAACCGTCGAATTCAT	59.933	20	231	48491	48721	CCAGTATTCCAAATCGCACC	60.331	20	CTTGGAACCGTCGAATTCAT	59.933	20	236	48486	48721
H. ‘Milady’	83	p2	(TA)5	10	49040	49049	trnL-UAA(intron)	LSC	H. ‘Milady’_83	CCTGGAACTAAAAATGGGCA	59.931	20	TGGATTCGGTATGGATTCGT	60.155	20	248	48865	49112	CCTGGAACTAAAAATGGGCA	59.931	20	ATGGATTCGGTATGGATTCG	59.605	20	249	48865	49113	CCTGGAACTAAAAATGGGCA	59.931	20	ATGGATTCGTTTCGCGATTA	60.424	20	238	48865	49102
H. ‘Milady’	84	p1	(T)9	9	49404	49412	IGS	LSC	H. ‘Milady’_84	CCCAGTAAAAAGCCCATTCA	59.931	20	TTCGGATCCATTTCTGAAAGA	59.631	21	116	49363	49478	CCCAGTAAAAAGCCCATTCA	59.931	20	TAATGGGAATTCCATGACCA	58.618	20	203	49363	49565	ATCCCCAGTAAAAAGCCCAT	59.666	20	TTCGGATCCATTTCTGAAAGA	59.631	21	119	49360	49478
H. ‘Milady’	85	p3	(AAC)3	9	51602	51610	ndhK	LSC	H. ‘Milady’_85	TTGGTTCAGGCATTTGTTCA	60.088	20	CAAACAACCCCCAATTCAGT	59.688	20	268	51436	51703	TTGGTTCAGGCATTTGTTCA	60.088	20	TACTTGACCAAACAACCCCC	59.688	20	276	51436	51711	GTCTGCTTGCCTAGGACTCG	60.156	20	TACTTGACCAAACAACCCCC	59.688	20	197	51515	51711
H. ‘Milady’	86	p1	(T)10	10	52622	52631	IGS	LSC	H. ‘Milady’_86	TCGTAATCGCACGTAATCGT	59.21	20	TGCTAGAAATCCCTAGCCGT	58.952	20	197	52494	52690	TCGTAATCGCACGTAATCGT	59.21	20	AATCCCTAGCCGTTTTATCCA	59.816	21	190	52494	52683	TCGTAATCGCACGTAATCGT	59.21	20	TGCTAGAAATCCCTAGCCGTT	60.23	21	197	52494	52690
H. ‘Milady’	87	p3	(GTT)3	9	53333	53341	IGS	LSC	H. ‘Milady’_87	AAATCCACAAACCAACCCAA	60.066	20	CTTCATCCCGACCCAACTAA	59.926	20	226	53229	53454	AAAATCCACAAACCAACCCA	60.066	20	CTTCATCCCGACCCAACTAA	59.926	20	227	53228	53454	CAAAATCCACAAACCAACCC	60.066	20	CTTCATCCCGACCCAACTAA	59.926	20	228	53227	53454
H. ‘Milady’	88	p1	(T)9	9	56737	56745	IGS	LSC	H. ‘Milady’_88	GGCCAATAATTTGAGCGATG	60.424	20	GAATTTGATTCGGTTGGGTG	60.17	20	247	56630	56876	GGCCAATAATTTGAGCGATG	60.424	20	TGAATTTGATTCGGTTGGGT	60.17	20	248	56630	56877	GCCAATAATTTGAGCGATGC	60.566	20	TGAATTTGATTCGGTTGGGT	60.17	20	247	56631	56877
H. ‘Milady’	89	c	(TA)5gt(TA)5	22	57112	57133	IGS	LSC	H. ‘Milady’_89	ATCTCGTTGGCTGCTGTTCT	60.02	20	CCATGAAAGGGAAGGGGTAT	60.011	20	223	57066	57288	ATTATTGCGATCTCGTTGGC	60.067	20	CCATGAAAGGGAAGGGGTAT	60.011	20	232	57057	57288	ATCTCGTTGGCTGCTGTTCT	60.02	20	TTCATCCATGAAAGGGAAGG	59.864	20	228	57066	57293
H. ‘Milady’	90	p2	(TA)7	14	57164	57177	IGS	LSC	H. ‘Milady’_90	ATCTCGTTGGCTGCTGTTCT	60.02	20	CCATGAAAGGGAAGGGGTAT	60.011	20	223	57066	57288	ATTATTGCGATCTCGTTGGC	60.067	20	CCATGAAAGGGAAGGGGTAT	60.011	20	232	57057	57288	ATCTCGTTGGCTGCTGTTCT	60.02	20	TTCATCCATGAAAGGGAAGG	59.864	20	228	57066	57293
H. ‘Milady’	91	p1	(T)8	8	57531	57538	IGS	LSC	H. ‘Milady’_91	TTTGAAAAACGAGGATTGGG	59.91	20	AGGCGTGAATGAAACCTTTG	60.11	20	162	57409	57570	TTTGAAAAACGAGGATTGGG	59.91	20	TGGTGACATAAGTCCCTCCC	59.779	20	236	57409	57644	TGGTGAATCAAATGCATGGT	59.781	20	AGGCGTGAATGAAACCTTTG	60.11	20	101	57470	57570
H. ‘Milady’	92	p3	(TTG)3	9	57591	57599	IGS	LSC	H. ‘Milady’_92	CAAAGGTTTCATTCACGCCT	60.11	20	CCAGTAGAAGATTCGGCAGC	59.978	20	276	57551	57826	CAAAGGTTTCATTCACGCCT	60.11	20	GAGTTACTCGGAATGCTGCC	59.843	20	215	57551	57765	CAAAGGTTTCATTCACGCCT	60.11	20	GGAGTTACTCGGAATGCTGC	59.843	20	216	57551	57766
H. ‘Milady’	93	p1	(T)8	8	59570	59577	IGS	LSC	H. ‘Milady’_93	GCTCCTTCTACCCACCCTGT	60.511	20	CCGGGGTATCGCTTCAATA	60.802	19	277	59411	59687	GCTCCTTCTACCCACCCTGT	60.511	20	AATCCGGGGTATCGCTTC	59.854	18	280	59411	59690	GCTCCTTCTACCCACCCTGT	60.511	20	TCCGGGGTATCGCTTCAATA	62.553	20	278	59411	59688
H. ‘Milady’	94	p2	(AT)5	10	59641	59650	IGS	LSC	H. ‘Milady’_94	GCTCCTTCTACCCACCCTGT	60.511	20	CCGGGGTATCGCTTCAATA	60.802	19	277	59411	59687	GCTCCTTCTACCCACCCTGT	60.511	20	AATCCGGGGTATCGCTTC	59.854	18	280	59411	59690	GCTCCTTCTACCCACCCTGT	60.511	20	TCCGGGGTATCGCTTCAATA	62.553	20	278	59411	59688
H. ‘Milady’	95	p1	(A)9	9	61347	61355	accD	LSC	H. ‘Milady’_95	CCAATCGTACCGCGTAATCT	59.982	20	AAAATGGGAGTTCTTGGTAGACA	59.056	23	157	61263	61419	AGTACCCGACGGTTCACAAG	60.028	20	AAAATGGGAGTTCTTGGTAGACA	59.056	23	212	61208	61419	GCTGAACCCAATGCCTACAT	59.962	20	AAAATGGGAGTTCTTGGTAGACA	59.056	23	277	61143	61419
H. ‘Milady’	96	p1	(T)8	8	62388	62395	ycf4	LSC	H. ‘Milady’_96	TACCCGGATTTCCATCTCAG	59.887	20	AGATGCGACGATTTATTCCG	60.06	20	204	62360	62563	TACCCGGATTTCCATCTCAG	59.887	20	ACGACGAGGAAAAAGACCCT	60.11	20	275	62360	62634	TACCCGGATTTCCATCTCAG	59.887	20	GAAGGAAGATGCGACGATTT	59.273	20	210	62360	62569
H. ‘Milady’	97	p1	(T)9	9	63370	63378	IGS	LSC	H. ‘Milady’_97	CGAATTTGCCCAATTGAGAT	59.901	20	AAGCGCGAGTTCTATAACAAGG	59.939	22	219	63277	63495	CGAATTTGCCCAATTGAGAT	59.901	20	GCGCGAGTTCTATAACAAGG	57.69	20	217	63277	63493	CGAATTTGCCCAATTGAGAT	59.901	20	AGCGCGAGTTCTATAACAAGG	58.688	21	218	63277	63494
H. ‘Milady’	98	p1	(A)8	8	63561	63568	cemA	LSC	H. ‘Milady’_98	TTTTTCATCCGAAAGGGGAT	60.614	20	TGAGAGAGAGACCCACCAGG	60.388	20	262	63373	63634	TTTTTCATCCGAAAGGGGAT	60.614	20	GCAAGATACGGGAGGGAAGT	60.464	20	225	63373	63597	CATCCGAAAGGGGATCCTTA	61.135	20	TGAGAGAGAGACCCACCAGG	60.388	20	257	63378	63634
H. ‘Milady’	99	p2	(TC)5	10	63625	63634	cemA	LSC	H. ‘Milady’_99	ACTTCCCTCCCGTATCTTGC	60.464	20	CATTGTGCGTTTTGACCAAT	59.444	20	280	63578	63857	AAAGCATTGACTTCCCTCCC	60.443	20	CGATTGCCTAGTATTCCACCA	59.967	21	120	63569	63688	ACTTCCCTCCCGTATCTTGC	60.464	20	TGTGCGTTTTGACCAATTGTA	60.022	21	277	63578	63854
H. ‘Milady’	100	p4	(AATG)3	12	64235	64246	cemA	LSC	H. ‘Milady’_100	TTTTTAAATCGCGCATCTCC	60.172	20	CGAGTCTGCCGTTGTACTGA	60.049	20	204	64190	64393	TTTAAATCGCGCATCTCCTT	59.816	20	CGAGTCTGCCGTTGTACTGA	60.049	20	202	64192	64393	TTTTAAATCGCGCATCTCCT	59.816	20	CGAGTCTGCCGTTGTACTGA	60.049	20	203	64191	64393
H. ‘Milady’	101	p3	(AAT)3	9	65750	65758	IGS	LSC	H. ‘Milady’_101	CATTCCTGGCACTAGGCACT	60.277	20	AAGGAGTTCCGATAGACCCG	60.455	20	244	65576	65819	TGTATCCCATTCCTGGCACT	60.34	20	AAGGAGTTCCGATAGACCCG	60.455	20	251	65569	65819	TGTATCCCATTCCTGGCACT	60.34	20	AGTTCCGATAGACCCGGAAA	60.817	20	247	65569	65815
H. ‘Milady’	102	p1	(A)10	10	65999	66008	IGS	LSC	H. ‘Milady’_102	CGGGTCTATCGGAACTCCTT	60.455	20	CTAATCCGCCTTTCAACCAA	60.067	20	242	65800	66041	CGGGTCTATCGGAACTCCTT	60.455	20	CGACTCTAATCCGCCTTTCA	60.344	20	247	65800	66046	CGGGTCTATCGGAACTCCTT	60.455	20	TAATCCGCCTTTCAACCAAA	60.427	20	241	65800	66040
H. ‘Milady’	103	p1	(T)8	8	67804	67811	IGS	LSC	H. ‘Milady’_103	TCTTGAGAAAAATTGATGGGTTC	59.472	23	GGTTGCATTGCGACTATTGA	59.694	20	246	67696	67941	TCTTGAGAAAAATTGATGGGTTC	59.472	23	ATAACAATGGTTGCATTGCG	59.448	20	254	67696	67949	TCTTGAGAAAAATTGATGGGTTC	59.472	23	TGGTTGCATTGCGACTATTG	60.665	20	247	67696	67942
H. ‘Milady’	104	p1	(A)10	10	68087	68096	IGS	LSC	H. ‘Milady’_104	CTTCTTCGAATCGAGTTGGC	59.955	20	AGCAGCCAATAGAAAACCGA	59.845	20	146	68057	68202	CTTCTTCGAATCGAGTTGGC	59.955	20	GCAGCCAATAGAAAACCGAA	60.209	20	145	68057	68201	CTTCTTCGAATCGAGTTGGC	59.955	20	ACGGGAAGGGACCATAGAAT	59.651	20	269	68057	68325
H. ‘Milady’	105	p1	(T)10	10	68765	68774	IGS	LSC	H. ‘Milady’_105	ACCTACGACATCGGGTTTTG	59.853	20	GCAAGACGCATTGGAGTACA	59.871	20	127	68672	68798	ACCTACGACATCGGGTTTTG	59.853	20	TTTCATTTTTGCACCCCAAT	60.167	20	151	68672	68822	CCTCTTTGCAGGAGGTCAAA	60.366	20	GCAAGACGCATTGGAGTACA	59.871	20	234	68565	68798
H. ‘Milady’	106	p1	(C)10	10	69524	69533	IGS	LSC	H. ‘Milady’_106	CACAGCACCCGTGCTAACTA	59.928	20	TAGATCCACCGGATTTTTGC	59.901	20	249	69349	69597	ATATCTCTCCACAGCACCCG	60.096	20	TAGATCCACCGGATTTTTGC	59.901	20	258	69340	69597	TTGGGTCTTTAGCGGGTCTA	59.702	20	TAGATCCACCGGATTTTTGC	59.901	20	220	69378	69597
H. ‘Milady’	107	p1	(T)13	13	69856	69868	IGS	LSC	H. ‘Milady’_107	AAGCTCCACGAAATCATAGCA	59.859	21	TCGACCCGAACCTAAGAAGA	59.807	20	253	69652	69904	AAGCTCCACGAAATCATAGCA	59.859	21	TTTCGACCCGAACCTAAGAA	59.679	20	255	69652	69906	AAGCTCCACGAAATCATAGCA	59.859	21	TTTTCGACCCGAACCTAAGA	59.679	20	256	69652	69907
H. ‘Milady’	108	p3	(AAC)3	9	70496	70504	rps18	LSC	H. ‘Milady’_108	CAAGCGATCTTTTCGTAGGC	59.982	20	ATCGACTCGGCTCTCTCAAA	60.096	20	237	70358	70594	CCAAGCGATCTTTTCGTAGG	59.839	20	ATCGACTCGGCTCTCTCAAA	60.096	20	238	70357	70594	CAAGCGATCTTTTCGTAGGC	59.982	20	CGACTCGGCTCTCTCAAACT	59.745	20	235	70358	70592
H. ‘Milady’	109	p1	(T)11	11	70761	70771	IGS	LSC	H. ‘Milady’_109	TTTGAGAGAGCCGAGTCGAT	60.096	20	AGAATGGACTCCGGGAAGAT	59.896	20	263	70575	70837	TTTGAGAGAGCCGAGTCGAT	60.096	20	TCCGGGAAGATGGAATAAAA	59.342	20	254	70575	70828	TTTGAGAGAGCCGAGTCGAT	60.096	20	CTCCGGGAAGATGGAATAAA	58.971	20	255	70575	70829
H. ‘Milady’	110	p4	(ATTT)3	12	70800	70811	IGS	LSC	H. ‘Milady’_110	TTTGAGAGAGCCGAGTCGAT	60.096	20	AGAATGGACTCCGGGAAGAT	59.896	20	263	70575	70837	GAGAGAGCCGAGTCGATCC	60.048	19	AGAATGGACTCCGGGAAGAT	59.896	20	260	70578	70837	AGCCGAGTCGATCCCTAGA	59.918	19	AGAATGGACTCCGGGAAGAT	59.896	20	255	70583	70837
H. ‘Milady’	111	p1	(A)9	9	72554	72562	clpP(intron)	LSC	H. ‘Milady’_111	ATAAAGGGTTGCCCGTTCTT	59.835	20	CCGTATGCAATGCACAAAAG	60.133	20	274	72348	72621	AGTTCTTCCGCTTCCAGGAT	60.212	20	CCGTATGCAATGCACAAAAG	60.133	20	215	72407	72621	TCTTCCGCTTCCAGGATAAA	59.778	20	CCGTATGCAATGCACAAAAG	60.133	20	212	72410	72621
H. ‘Milady’	112	p1	(A)9	9	72671	72679	clpP(intron)	LSC	H. ‘Milady’_112	CTTTTGTGCATTGCATACGG	60.133	20	CATTCAACGATCTGAATCGG	59.075	20	105	72602	72706	CAGGCATCTTTTGTGCATTG	60.257	20	CATTCAACGATCTGAATCGG	59.075	20	112	72595	72706	TGAACATCCGTACAGGCATC	59.527	20	CATTCAACGATCTGAATCGG	59.075	20	124	72583	72706
H. ‘Milady’	113	p1	(A)10	10	72745	72754	clpP(intron)	LSC	H. ‘Milady’_113	CATCCGATTCAGATCGTTGA	59.604	20	TCGGGAGTACATTTCAGCGT	60.657	20	273	72684	72956	TCCATCCGATTCAGATCGTT	60.426	20	TCGGGAGTACATTTCAGCGT	60.657	20	275	72682	72956	TCCATCCGATTCAGATCGTT	60.426	20	CGGGAGTACATTTCAGCGTC	60.657	20	274	72682	72955
H. ‘Milady’	114	p1	(T)14	14	72851	72864	clpP(intron)	LSC	H. ‘Milady’_114	CATCCGATTCAGATCGTTGA	59.604	20	TCGGGAGTACATTTCAGCGT	60.657	20	273	72684	72956	TCCATCCGATTCAGATCGTT	60.426	20	TCGGGAGTACATTTCAGCGT	60.657	20	275	72682	72956	TCCATCCGATTCAGATCGTT	60.426	20	CGGGAGTACATTTCAGCGTC	60.657	20	274	72682	72955
H. ‘Milady’	115	p1	(T)8	8	72878	72885	clpP(intron)	LSC	H. ‘Milady’_115	CATCCGATTCAGATCGTTGA	59.604	20	TCGGGAGTACATTTCAGCGT	60.657	20	273	72684	72956	TCCATCCGATTCAGATCGTT	60.426	20	TCGGGAGTACATTTCAGCGT	60.657	20	275	72682	72956	TCCATCCGATTCAGATCGTT	60.426	20	CGGGAGTACATTTCAGCGTC	60.657	20	274	72682	72955
H. ‘Milady’	116	p1	(T)9	9	73550	73558	clpP(intron)	LSC	H. ‘Milady’_116	TGGATGCATACGGTTCAAAA	59.93	20	GGACCCAGTCAGGAACAAGA	60.088	20	259	73484	73742	TTTGGATGCATACGGTTCAA	59.93	20	GGACCCAGTCAGGAACAAGA	60.088	20	261	73482	73742	TGGATGCATACGGTTCAAAA	59.93	20	AAGGACCCAGTCAGGAACAA	59.549	20	261	73484	73744
H. ‘Milady’	117	p1	(A)8	8	73609	73616	clpP(intron)	LSC	H. ‘Milady’_117	TGGATGCATACGGTTCAAAA	59.93	20	GGACCCAGTCAGGAACAAGA	60.088	20	259	73484	73742	TTTGGATGCATACGGTTCAA	59.93	20	GGACCCAGTCAGGAACAAGA	60.088	20	261	73482	73742	TGGATGCATACGGTTCAAAA	59.93	20	AAGGACCCAGTCAGGAACAA	59.549	20	261	73484	73744
H. ‘Milady’	118	p1	(A)10	10	73640	73649	clpP(intron)	LSC	H. ‘Milady’_118	TGGATGCATACGGTTCAAAA	59.93	20	GGACCCAGTCAGGAACAAGA	60.088	20	259	73484	73742	TTTGGATGCATACGGTTCAA	59.93	20	GGACCCAGTCAGGAACAAGA	60.088	20	261	73482	73742	TGGATGCATACGGTTCAAAA	59.93	20	AAGGACCCAGTCAGGAACAA	59.549	20	261	73484	73744
H. ‘Milady’	119	c*	(ATT)3(T)10*	17	74374	74390	IGS	LSC	H. ‘Milady’_119	TCGCACTATACGTCAACCCA	60.134	20	GAACGATCGATCCCTTCATT	58.937	20	259	74221	74479	TCGCACTATACGTCAACCCA	60.134	20	TCTTCCCCTAAAAACCTTCCA	59.925	21	216	74221	74436	TCTCGATCGGTGGAGAAAAC	60.195	20	TCTTCCCCTAAAAACCTTCCA	59.925	21	271	74166	74436
H. ‘Milady’	120	c	(T)8gcagctt(TTG)3	24	75467	75490	psbB	LSC	H. ‘Milady’_120	GGGAATCGCCTCTCATCATA	59.998	20	TGGAAGTATCCCTGATCCCA	60.272	20	255	75320	75574	TCATCATATTGCAGCGGGTA	60.058	20	TAGTCCGGCACCAACTCTTC	60.255	20	277	75332	75608	TCATCATATTGCAGCGGGTA	60.058	20	TGGAAGTATCCCTGATCCCA	60.272	20	243	75332	75574
H. ‘Milady’	121	p1	(T)12	12	76292	76303	IGS	LSC	H. ‘Milady’_121	CATGGCGCTAGAACCTTGTT	60.27	20	AAAGGGGGAACGAATCAAAG	60.291	20	239	76137	76375	CATGGCGCTAGAACCTTGTT	60.27	20	AGAAAAAGGGGGAACGAATC	59.397	20	243	76137	76379	CATGGCGCTAGAACCTTGTT	60.27	20	AAAAGGGGGAACGAATCAAA	60.644	20	240	76137	76376
H. ‘Milady’	122	p1	(T)8	8	77173	77180	IGS	LSC	H. ‘Milady’_122	GGACTACGCCACTTATGGGA	59.955	20	AAGTCACACGCTCATATTCCG	60.147	21	234	76976	77209	ACTTATGGGAGTCGCAATGG	59.955	20	AAGTCACACGCTCATATTCCG	60.147	21	224	76986	77209	GGACTACGCCACTTATGGGA	59.955	20	AGTCACACGCTCATATTCCG	58.751	20	233	76976	77208
H. ‘Milady’	123	p1	(A)8	8	77387	77394	petB(intron)	LSC	H. ‘Milady’_123	CTATTCAGACCTCGCAACCG	60.786	20	CCACGATGATTTAGCCTCAAG	59.716	21	221	77361	77581	CTATTCAGACCTCGCAACCG	60.786	20	AACCACGATGATTTAGCCTCA	59.583	21	223	77361	77583	TATTCAGACCTCGCAACCG	59.808	19	CCACGATGATTTAGCCTCAAG	59.716	21	220	77362	77581
H. ‘Milady’	124	p1	(A)9	9	77696	77704	petB(intron)	LSC	H. ‘Milady’_124	GCTTGAGGCTAAATCATCGTG	59.859	21	CGATTTGTCCCGAAGATAGG	59.523	20	279	77560	77838	TTGAGGCTAAATCATCGTGG	58.721	20	CGATTTGTCCCGAAGATAGG	59.523	20	277	77562	77838	CTTGAGGCTAAATCATCGTGG	59.716	21	CGATTTGTCCCGAAGATAGG	59.523	20	278	77561	77838
H. ‘Milady’	125	p1	(G)8	8	77953	77960	petB(intron)	LSC	H. ‘Milady’_125	TGTTTGAGCCGTACGAGATG	59.864	20	GTCATAGCAAAGCCCGTAGC	59.873	20	231	77911	78141	CCGTCGAAATCGGTATTTGT	59.823	20	GTCATAGCAAAGCCCGTAGC	59.873	20	258	77884	78141	TGTTTGAGCCGTACGAGATG	59.864	20	CCGTAACGGTTGGACGATAG	60.378	20	257	77911	78167
H. ‘Milady’	126	p1	(A)10	10	80224	80233	IGS	LSC	H. ‘Milady’_126	TCGCGTGTCGAAGATAAAAA	59.443	20	CAGAAGCATTTCGCAATCAA	59.953	20	130	80172	80301	ATTCAACCGCGAAATACCAC	59.829	20	ACAGAAGCATTTCGCAATCA	59.425	20	240	80063	80302	TCGCGTGTCGAAGATAAAAA	59.443	20	CCAATCAGAACTATCCCCCA	59.744	20	278	80172	80449
H. ‘Milady’	127	p3	(TAT)3	9	81280	81288	IGS	LSC	H. ‘Milady’_127	AGTGTTCGAGTGGATCCTGC	60.269	20	TTGATCAGGGTATGCAACGA	60.073	20	273	81236	81508	AGTGTTCGAGTGGATCCTGC	60.269	20	TGATCAGGGTATGCAACGAG	59.673	20	272	81236	81507	TGTTCGAGTGGATCCTGCTA	59.394	20	TTGATCAGGGTATGCAACGA	60.073	20	271	81238	81508
H. ‘Milady’	128	p3	(GGA)3	9	82446	82454	IGS	LSC	H. ‘Milady’_128	CCAGGTAACCCCCTTGAAGT	60.218	20	CGAGGCATAATGACAGATCG	59.251	20	184	82342	82525	TCATTCCAGGTAACCCCCTT	60.549	20	TTCTTTCCACTTCTCGAGGC	59.55	20	203	82337	82539	TTCATTCCAGGTAACCCCCT	60.549	20	TTCTTTCCACTTCTCGAGGC	59.55	20	204	82336	82539
H. ‘Milady’	129	p1	(T)14	14	82902	82915	IGS	LSC	H. ‘Milady’_129	ATAGCGTCTCTGCCCATGAC	60.249	20	TCATTAGCCCCCGAGGTATT	60.653	20	242	82836	83077	ATAGCGTCTCTGCCCATGAC	60.249	20	TTCATTAGCCCCCGAGGTAT	60.653	20	243	82836	83078	ATAGCGTCTCTGCCCATGAC	60.249	20	TAGTTTCATTAGCCCCCGAG	59.178	20	247	82836	83082
H. ‘Milady’	130	p1	(A)12	12	83466	83477	IGS	LSC	H. ‘Milady’_130	ATTCTCGAGCTCCGCTGTTA	60.118	20	GATGAAAAACAACTGCGGGT	59.978	20	153	83368	83520	TTCTCGAGCTCCGCTGTTAT	60.118	20	GCAAAATGCCGATACGAACT	60.103	20	228	83369	83596	ATTCTCGAGCTCCGCTGTTA	60.118	20	GCAAAATGCCGATACGAACT	60.103	20	229	83368	83596
H. ‘Milady’	131	p3	(TTA)3	9	84530	84538	rpl16(intron)	LSC	H. ‘Milady’_131	TTGTTCCCGAGTGAATCTCC	60.05	20	GCGGATAAATGGAAAGGTGA	59.901	20	199	84477	84675	TTGTTCCCGAGTGAATCTCC	60.05	20	GATGCGGATAAATGGAAAGG	59.369	20	202	84477	84678	TTGTTCCCGAGTGAATCTCC	60.05	20	GGATGCGGATAAATGGAAAG	59.369	20	203	84477	84679
H. ‘Milady’	132	p3	(TGC)3	9	85978	85986	rpl22	LSC	H. ‘Milady’_132	CCGTTGACTTCGGCTTTACT	59.378	20	GCGGGGGATAACCTAATGAT	60.006	20	272	85912	86183	TCAGCTTCGTTCAAACCCAT	60.636	20	GCGGGGGATAACCTAATGAT	60.006	20	242	85942	86183	ATCAGCTTCGTTCAAACCCA	60.636	20	GCGGGGGATAACCTAATGAT	60.006	20	243	85941	86183
H. ‘Milady’	133	p1	(T)8	8	86203	86210	IGS	IRb	H. ‘Milady’_133	ATCATTAGGTTATCCCCCGC	60.006	20	GAATTCGCGCCTACTCTGAC	59.985	20	117	86164	86280	ATCATTAGGTTATCCCCCGC	60.006	20	AGAATTCGCGCCTACTCTGA	60.118	20	118	86164	86281	ATCATTAGGTTATCCCCCGC	60.006	20	TTCGCGCCTACTCTGACTTT	60.154	20	114	86164	86277
H. ‘Milady’	134	p1	(T)9	9	86475	86483	rps19	IRb	H. ‘Milady’_134	TATGGCCAATCATTTTGGGT	60.016	20	GAGTAATCAGCTGTGGCACG	59.47	20	154	86355	86508	TGGCCAATCATTTTGGGTAT	60.016	20	GAGTAATCAGCTGTGGCACG	59.47	20	152	86357	86508	ATGGCCAATCATTTTGGGTA	60.016	20	GAGTAATCAGCTGTGGCACG	59.47	20	153	86356	86508
H. ‘Milady’	135	p3	(CTT)3	9	86808	86816	rpl2	IRb	H. ‘Milady’_135	TCGCCCATCACATTATTTCA	59.891	20	CGAAGCGTTGGCTAGGTAAG	60.032	20	252	86703	86954	TCGCCCATCACATTATTTCA	59.891	20	TGGCTAGGTAAGCGTCCTGT	59.898	20	244	86703	86946	TCGCCCATCACATTATTTCA	59.891	20	TAGAGCTGGATCGAAGCGTT	60.118	20	263	86703	86965
H. ‘Milady’	136	p1	(A)8	8	87212	87219	rpl2(intron)	IRb	H. ‘Milady’_136	GGACCTCCCCAGATGGTAAT	60.015	20	GCCGTATGCTTTGGAAGAAG	59.845	20	221	87039	87259	GGACCTCCCCAGATGGTAAT	60.015	20	AAGCCGTATGCTTTGGAAGA	59.845	20	223	87039	87261	GGACCTCCCCAGATGGTAAT	60.015	20	AGAAAGCCGTATGCTTTGGA	59.845	20	226	87039	87264
H. ‘Milady’	137	p1	(T)8	8	90354	90361	ycf2	IRb	H. ‘Milady’_137	TGGATCTTCCTCAATGTCCC	59.862	20	CTTTATTTTCCGATCGCCTG	59.677	20	245	90239	90483	CACGAAACGTGAGAAGCAGA	60.175	20	CTTTATTTTCCGATCGCCTG	59.677	20	218	90266	90483	TCACGAAACGTGAGAAGCAG	60.175	20	CTTTATTTTCCGATCGCCTG	59.677	20	219	90265	90483
H. ‘Milady’	138	p1	(A)8	8	90622	90629	ycf2	IRb	H. ‘Milady’_138	GTTCCGAAGGATGAACCAGA	60.05	20	CTTTGTTCCGGTCATGGAAT	59.79	20	103	90570	90672	GTTCCGAAGGATGAACCAGA	60.05	20	GATCCAACCCGTAGGAATCA	59.75	20	244	90570	90813	GTTCCGAAGGATGAACCAGA	60.05	20	AGATTCGGCTCGGTTATTGA	59.668	20	194	90570	90763
H. ‘Milady’	139	p1	(A)8	8	90815	90822	ycf2	IRb	H. ‘Milady’_139	TCAATAACCGAGCCGAATCT	59.668	20	CGCTGTTTTTCGTTTTGGAT	60.11	20	246	90744	90989	TCAATAACCGAGCCGAATCT	59.668	20	CTGCCTCCATGATGTTGTTG	60.112	20	277	90744	91020	CAATAACCGAGCCGAATCTG	60.597	20	CGCTGTTTTTCGTTTTGGAT	60.11	20	245	90745	90989
H. ‘Milady’	140	p1	(A)9	9	92104	92112	ycf2	IRb	H. ‘Milady’_140	TTTTCTGTGGAAAAGACCCG	60.081	20	GATCGGATCGAATTGGAAAA	59.84	20	250	92001	92250	TGTGGAAAAGACCCGTATCC	59.79	20	GATCGGATCGAATTGGAAAA	59.84	20	245	92006	92250	TTTTCTGTGGAAAAGACCCG	60.081	20	GGATCGAATTGGAAAATGGA	59.699	20	246	92001	92246
H. ‘Milady’	141	p2	(GA)5	10	92125	92134	ycf2	IRb	H. ‘Milady’_141	TTTTCTGTGGAAAAGACCCG	60.081	20	GATCGGATCGAATTGGAAAA	59.84	20	250	92001	92250	TGTGGAAAAGACCCGTATCC	59.79	20	GATCGGATCGAATTGGAAAA	59.84	20	245	92006	92250	TTTTCTGTGGAAAAGACCCG	60.081	20	GGATCGAATTGGAAAATGGA	59.699	20	246	92001	92246
H. ‘Milady’	142	p3	(TCT)3	9	92802	92810	ycf2	IRb	H. ‘Milady’_142	TGGCCAATTCCTCAGAAGAT	59.629	20	TCACTAGAGGCTCGGGAAAA	59.948	20	248	92730	92977	TCCTTACTTCGACAGGGTGC	60.255	20	ATCAATGGAACGGGTGACTC	59.786	20	262	92596	92857	ATCATGGCCAATTCCTCAGA	60.426	20	TCACTAGAGGCTCGGGAAAA	59.948	20	252	92726	92977
H. ‘Milady’	143	p3	(CTT)3	9	92914	92922	ycf2	IRb	H. ‘Milady’_143	TCAAGAAATGCTCGGGAGTT	59.813	20	TCACTAGAGGCTCGGGAAAA	59.948	20	104	92874	92977	TGGGCACATCTGAGATCAAG	59.787	20	TCACTAGAGGCTCGGGAAAA	59.948	20	119	92859	92977	GAGTCACCCGTTCCATTGAT	59.786	20	TCACTAGAGGCTCGGGAAAA	59.948	20	140	92838	92977
H. ‘Milady’	144	p3	(GGT)3	9	93178	93186	ycf2	IRb	H. ‘Milady’_144	AATACGGGGTTCTGCTTCTG	59.195	20	CGACCCAGGATTCGATTTTA	59.894	20	263	93140	93402	AATACGGGGTTCTGCTTCTG	59.195	20	TTCGATTGATGGGATTTGGT	60.133	20	143	93140	93282	TCTCTGGAAGAAATACGGGG	59.122	20	CGACCCAGGATTCGATTTTA	59.894	20	274	93129	93402
H. ‘Milady’	145	p3	(TGA)3	9	93420	93428	ycf2	IRb	H. ‘Milady’_145	TAAAATCGAATCCTGGGTCG	59.894	20	AAATTGATCCCGGTTGTTCA	60.17	20	185	93383	93567	TAAAATCGAATCCTGGGTCG	59.894	20	TCCCGGTTGTTCAATCATTT	60.17	20	178	93383	93560	ACGTGAACGGTGATTGGATT	60.24	20	AAATTGATCCCGGTTGTTCA	60.17	20	210	93358	93567
H. ‘Milady’	146	p3	(TGA)3	9	93960	93968	ycf2	IRb	H. ‘Milady’_146	AACTGGACGATCCTGTTTGG	59.966	20	CAAATCGGTCTATTTTCGGC	59.547	20	245	93794	94038	AACTGGACGATCCTGTTTGG	59.966	20	AATCGGTCTATTTTCGGCGT	60.821	20	243	93794	94036	CTGGACGATCCTGTTTGGTC	60.51	20	CAAATCGGTCTATTTTCGGC	59.547	20	243	93796	94038
H. ‘Milady’	147	p3	(GAA)3	9	94641	94649	ycf2	IRb	H. ‘Milady’_147	GAAGGGCTGTTGCACAAAAT	60.118	20	ATCCATAAGAAGCGATCCCA	59.486	20	246	94576	94821	CAGATAGGAAGGGCTGTTGC	59.836	20	ATCCATAAGAAGCGATCCCA	59.486	20	253	94569	94821	GAAGGGCTGTTGCACAAAAT	60.118	20	TTTCTTCATGCTCGTTCCAA	59.395	20	140	94576	94715
H. ‘Milady’	148	p1	(A)8	8	98137	98144	ndhB	IRb	H. ‘Milady’_148	AATATCGAAAATTCGCGTGG	59.928	20	CATGCACGGTTTTGAATGAG	60.111	20	136	98083	98218	AATATCGAAAATTCGCGTGG	59.928	20	CTCATGCACGGTTTTGAATG	60.111	20	138	98083	98220	AATATCGAAAATTCGCGTGG	59.928	20	TGCACGGTTTTGAATGAGAG	59.84	20	134	98083	98216
H. ‘Milady’	149	p3	(AGA)3	9	99504	99512	ndhB	IRb	H. ‘Milady’_149	TTTCCATCGGAACAATAGGG	59.756	20	TGGGACTTTTTCGGAGATTG	60.044	20	277	99400	99676	TTTCCATCGGAACAATAGGG	59.756	20	CTTTTTCGGAGATTGGATGC	59.645	20	272	99400	99671	GAACAATAGGGCCGTTATGC	59.438	20	TGGGACTTTTTCGGAGATTG	60.044	20	268	99409	99676
H. ‘Milady’	150	p1	(T)9	9	101683	101691	IGS	IRb	H. ‘Milady’_150	TTCATTTGGAATCTGGGCTC	60.014	20	GCTCGATGAGAAAATGGGTC	59.635	20	162	101646	101807	CATATGCGGATCAAATCACG	59.914	20	GCTCGATGAGAAAATGGGTC	59.635	20	279	101529	101807	TTCTCGATCAATCCCTTTGC	60.155	20	GCTCGATGAGAAAATGGGTC	59.635	20	229	101579	101807
H. ‘Milady’	151	p3	(AAG)3	9	102756	102764	IGS	IRb	H. ‘Milady’_151	CATAGGAACTCCGGAATGGA	59.887	20	ACGGATTCGAGCCATAACAC	59.962	20	272	102681	102952	CTCCGGAATGGAAATTGAAA	59.872	20	ACGGATTCGAGCCATAACAC	59.962	20	264	102689	102952	AAGAAATGGCGTGGAAACAC	59.978	20	AGGGGAAGCAGAACAAGTCA	59.844	20	146	102656	102801
H. ‘Milady’	152	p1	(A)9	9	102862	102870	IGS	IRb	H. ‘Milady’_152	CAAGAAGAAGGGGTGATCCA	60.042	20	ACGGATTCGAGCCATAACAC	59.962	20	199	102754	102952	CATAGGAACTCCGGAATGGA	59.887	20	ACGGATTCGAGCCATAACAC	59.962	20	272	102681	102952	CTCCGGAATGGAAATTGAAA	59.872	20	ACGGATTCGAGCCATAACAC	59.962	20	264	102689	102952
H. ‘Milady’	153	p3	(AAC)3	9	103526	103534	rrn16	IRb	H. ‘Milady’_153	CTAGCGGCATGCTTAACACA	60.037	20	TCCTTTTGCTCCTCAGCCTA	60.088	20	147	103430	103576	CTAGCGGCATGCTTAACACA	60.037	20	CTTTTGCTCCTCAGCCTACG	60.147	20	145	103430	103574	CTAGCGGCATGCTTAACACA	60.037	20	CATCCTCTCGGACCAGCTAC	59.827	20	240	103430	103669
H. ‘Milady’	154	p1	(T)8	8	105655	105662	trnI-GAU(intron)	IRb	H. ‘Milady’_154	CGCATCTTCACAGACCAAGA	59.984	20	TCGTAGTGACTGAGGGGGTC	60.112	20	271	105578	105848	CGCATCTTCACAGACCAAGA	59.984	20	TTGCTGCTTTCTCCAGACCT	60.134	20	118	105578	105695	AACTACGAGATCGCCCCTTT	60.096	20	TCGTAGTGACTGAGGGGGTC	60.112	20	252	105597	105848
H. ‘Milady’	155	p3	(CTG)3	9	107431	107439	rrn23	IRb	H. ‘Milady’_155	CGGGGAGTTGAAAATAAGCA	60.067	20	GCTACTGGACTCTCGCCATC	59.981	20	274	107373	107646	CGGGGAGTTGAAAATAAGCA	60.067	20	CTGGACTCTCGCCATCTAGG	59.966	20	270	107373	107642	AGGAAAGGCTTACGGTGGAT	59.962	20	TTTTCACGGTTTAGGCTGCT	59.883	20	258	107304	107561
H. ‘Milady’	156	p5	(CGAAA)3	15	110824	110838	IGS	IRb	H. ‘Milady’_156	ACGCGCTTTCACATCTTCTT	60.022	20	GAAAGGTCCTTCCCTTTTGG	59.912	20	203	110799	111001	AACGCGCTTTCACATCTTCT	60.022	20	GAAAGGTCCTTCCCTTTTGG	59.912	20	204	110798	111001	AGAAACGCGCTTTCACATCT	60.022	20	GAAAGGTCCTTCCCTTTTGG	59.912	20	207	110795	111001
H. ‘Milady’	157	p3	(CAA)3	9	112484	112492	ycf1	IRb	H. ‘Milady’_157	CCAAGTTCAACGTTAGCCAGA	60.29	21	GAATCGAATGATTTTGCCGT	59.907	20	163	112436	112598	CCAAGTTCAACGTTAGCCAGA	60.29	21	CGAATGATTTTGCCGTATCC	60.289	20	159	112436	112594	CCAAGTTCAACGTTAGCCAG	58.431	20	GAATCGAATGATTTTGCCGT	59.907	20	163	112436	112598
H. ‘Milady’	158	p1	(A)8	8	113686	113693	ndhF	SSC	H. ‘Milady’_158	CCGATTCGTGAGGATAGGTG	60.474	20	GACGTTTGCGGATTCATTTT	59.945	20	246	113583	113828	CCGATTCGTGAGGATAGGTG	60.474	20	ACGTTTGCGGATTCATTTTC	59.945	20	245	113583	113827	TCCGATTCGTGAGGATAGGT	59.508	20	ACGTTTGCGGATTCATTTTC	59.945	20	246	113582	113827
H. ‘Milady’	159	p3	(TAA)3	9	114623	114631	ndhF	SSC	H. ‘Milady’_159	GAGGGAATTGTGCGGATTTA	59.901	20	GGCAAGTGCCTGTCAAAAAG	60.807	20	224	114459	114682	TTGTGCGGATTTAGCAACTG	59.872	20	GGCAAGTGCCTGTCAAAAAG	60.807	20	217	114466	114682	GAGGGAATTGTGCGGATTTA	59.901	20	GCAAGTGCCTGTCAAAAAGC	60.955	20	223	114459	114681
H. ‘Milady’	160	p1	(T)9	9	115212	115220	IGS	SSC	H. ‘Milady’_160	ATTGGCCGAAAACACCATAG	59.823	20	GAATTGGTGAATCGGAAACAA	59.793	21	224	115024	115247	AATTGGCCGAAAACACCATA	60.188	20	GAATTGGTGAATCGGAAACAA	59.793	21	225	115023	115247	ATTGGCCGAAAACACCATAG	59.823	20	CGAAAGCGATAAGAATTGGTG	59.728	21	236	115024	115259
H. ‘Milady’	161	p1	(A)11	11	115459	115469	IGS	SSC	H. ‘Milady’_161	TTCTATTCTGGCAATATGGAACC	59.369	23	TGGAATCCAATCAATCAGTTC	57.44	21	191	115350	115540	TCTATTCTGGCAATATGGAACC	58.087	22	TGGAATCCAATCAATCAGTTC	57.44	21	190	115351	115540	TTCTATTCTGGCAATATGGAACC	59.369	23	CAATCAATCAGTTCCACAATGAGT	60.282	24	184	115350	115533
H. ‘Milady’	162	p1	(T)8	8	115954	115961	IGS	SSC	H. ‘Milady’_162	AAAAGAACAATCCATTTTGAGCA	59.997	23	TTGAGCCATGGAAATTCAGA	59.2	20	265	115892	116156	AAAGAACAATCCATTTTGAGCA	58.742	22	TTGAGCCATGGAAATTCAGA	59.2	20	264	115893	116156	AAAAGAACAATCCATTTTGAGCA	59.997	23	TTTGAGCCATGGAAATTCAG	58.695	20	266	115892	116157
H. ‘Milady’	163	p3	(ATT)5	15	116281	116295	IGS	SSC	H. ‘Milady’_163	TCTGAATTTCCATGGCTCAA	59.2	20	CAATTGCATTTTCTTTTCCCA	59.929	21	221	116137	116357	CTGAATTTCCATGGCTCAAA	58.695	20	CAATTGCATTTTCTTTTCCCA	59.929	21	220	116138	116357	TGAATTTCCATGGCTCAAAG	58.695	20	CAATTGCATTTTCTTTTCCCA	59.929	21	219	116139	116357
H. ‘Milady’	164	p3	(TAT)3	9	116923	116931	IGS	SSC	H. ‘Milady’_164	TAAGTTCCAATTGTTCCGGG	59.795	20	CTGCTTCCTAAGAGCAGCGT	59.92	20	270	116714	116983	TAAGTTCCAATTGTTCCGGG	59.795	20	CAATTTCACCATAGCGGCTT	60.096	20	244	116714	116957	TAAGTTCCAATTGTTCCGGG	59.795	20	GCTTCCTAAGAGCAGCGTGT	59.786	20	268	116714	116981
H. ‘Milady’	165	p4	(AATA)3	12	118513	118524	ndhD	SSC	H. ‘Milady’_165	CCCAGAATCCACAAAATTCG	60.301	20	GGTTTTGTTGCGGAATCAGT	59.978	20	198	118439	118636	CCCAGAATCCACAAAATTCG	60.301	20	GAGTGGTTTTGTTGCGGAAT	59.978	20	202	118439	118640	CCCAGAATCCACAAAATTCG	60.301	20	CCTTTGTAATGGCAATTGGG	60.181	20	119	118439	118557
H. ‘Milady’	166	p1	(C)8	8	118715	118722	ndhD	SSC	H. ‘Milady’_166	ATTCCGCAACAAAACCACTC	59.978	20	TTTTTCTTGGTGGGAACGAG	60.081	20	157	118621	118777	GATTCCGCAACAAAACCACT	59.978	20	TTTTTCTTGGTGGGAACGAG	60.081	20	158	118620	118777	TCATCCCAATTGCCATTACA	59.745	20	TTTTTCTTGGTGGGAACGAG	60.081	20	244	118534	118777
H. ‘Milady’	167	p1	(A)8	8	119400	119407	ndhD	SSC	H. ‘Milady’_167	TCCTCCCCACATGGATAAAA	60.126	20	CTACTTTAGCAGCTTGGCCG	60.166	20	173	119342	119514	TTTCCTCCCCACATGGATAA	60.126	20	CTACTTTAGCAGCTTGGCCG	60.166	20	175	119340	119514	TTCCTCCCCACATGGATAAA	60.126	20	CTACTTTAGCAGCTTGGCCG	60.166	20	174	119341	119514
H. ‘Milady’	168	p3	(CCG)3	9	120693	120701	ndhE	SSC	H. ‘Milady’_168	CGATGAAACAATAGCTAGCCC	58.867	21	TGAATCGAGGTTCATGAGGA	59.166	20	277	120660	120936	CAATAGCTAGCCCAATAGCTGC	60.381	22	TGAATCGAGGTTCATGAGGA	59.166	20	269	120668	120936	CGATGAAACAATAGCTAGCCC	58.867	21	TGAATCGAGGTTCATGAGGAG	60.203	21	277	120660	120936
H. ‘Milady’	169	p3	(AGC)3	9	124322	124330	ndhA	SSC	H. ‘Milady’_169	ATGTTCCAACGAATCACACG	59.42	20	ATATCACCTTGTTTTGGCCG	59.823	20	216	124247	124462	TGTTCCAACGAATCACACGTA	60.019	21	ATATCACCTTGTTTTGGCCG	59.823	20	215	124248	124462	ATGTTCCAACGAATCACACG	59.42	20	TTGTTTTGGCCGATCTCAGT	60.636	20	208	124247	124454
H. ‘Milady’	170	p1	(T)8	8	126417	126424	IGS	SSC	H. ‘Milady’_170	CGTTGACGTTTTCCCAGAAT	59.971	20	TTTTTCCTGATCGGTCAAATC	59.009	21	232	126217	126448	CGTAGACCCCTTTGCGATAA	60.089	20	TTTTTCCTGATCGGTCAAATC	59.009	21	208	126241	126448	ATCTAGCAGCCGTTGACGTT	59.904	20	TTTTTCCTGATCGGTCAAATC	59.009	21	242	126207	126448
H. ‘Milady’	171	c	(AAT)3(TAT)3	18	126448	126465	IGS	SSC	H. ‘Milady’_171	TTTTCGTGGATTTGACCGAT	60.309	20	CGACGGAATCCTCTTTTTAGG	60.075	21	236	126420	126655	TTTTCGTGGATTTGACCGAT	60.309	20	GAAATCGACGGAATCCTCTTT	59.546	21	241	126420	126660	GTGGATTTGACCGATCAGGA	60.871	20	CGACGGAATCCTCTTTTTAGG	60.075	21	231	126425	126655
H. ‘Milady’	172	p1	(T)9	9	126529	126537	IGS	SSC	H. ‘Milady’_172	TTTTCGTGGATTTGACCGAT	60.309	20	CGACGGAATCCTCTTTTTAGG	60.075	21	236	126420	126655	TTTTCGTGGATTTGACCGAT	60.309	20	GAAATCGACGGAATCCTCTTT	59.546	21	241	126420	126660	GTGGATTTGACCGATCAGGA	60.871	20	CGACGGAATCCTCTTTTTAGG	60.075	21	231	126425	126655
H. ‘Milady’	173	p1	(T)8	8	126627	126634	IGS	SSC	H. ‘Milady’_173	TTTTCGTGGATTTGACCGAT	60.309	20	GAAATCGACGGAATCCTCTTT	59.546	21	241	126420	126660	TTTTCGTGGATTTGACCGAT	60.309	20	GAAATCGACGGAATCCTCTT	58.187	20	241	126420	126660	TTTTCGTGGATTTGACCGAT	60.309	20	AGAAATCGACGGAATCCTCTT	59.184	21	242	126420	126661
H. ‘Milady’	174	p1	(T)10	10	127686	127695	ycf1	SSC	H. ‘Milady’_174	CCTTTTTAATGTCTGCTTCCG	58.886	21	CCGTGGATCATACCAATCAA	59.2	20	250	127587	127836	CCTTTTTAATGTCTGCTTCCGT	59.667	22	CCGTGGATCATACCAATCAA	59.2	20	250	127587	127836	CCTTTTTAATGTCTGCTTCCG	58.886	21	ACCGTGGATCATACCAATCAA	60.066	21	251	127587	127837
H. ‘Milady’	175	p1	(T)11	11	127749	127759	ycf1	SSC	H. ‘Milady’_175	TCTCCTTGACCTTGTTGTTCG	60.275	21	CCGTGGATCATACCAATCAA	59.2	20	173	127664	127836	TCCTTGACCTTGTTGTTCGTT	59.624	21	CCGTGGATCATACCAATCAA	59.2	20	171	127666	127836	TCTCCTTGACCTTGTTGTTCG	60.275	21	GAACCTTGGTTTTTCCCAGA	59.003	20	227	127664	127890
H. ‘Milady’	176	p1	(T)8	8	127952	127959	ycf1	SSC	H. ‘Milady’_176	TTGATTGGTATGATCCACGG	59.2	20	CATCACAAAATCAACCCATCC	60.044	21	167	127817	127983	TGATTGGTATGATCCACGGTT	60.066	21	CATCACAAAATCAACCCATCC	60.044	21	166	127818	127983	TTGATTGGTATGATCCACGGT	60.066	21	CATCACAAAATCAACCCATCC	60.044	21	167	127817	127983
H. ‘Milady’	177	p1	(T)8	8	128006	128013	ycf1	SSC	H. ‘Milady’_177	TGGATGGGTTGATTTTGTGA	59.75	20	ATACACCGAAACCCGAATCA	60.192	20	279	127962	128240	TGGATGGGTTGATTTTGTGA	59.75	20	TACACCGAAACCCGAATCAT	60.192	20	278	127962	128239	TGGATGGGTTGATTTTGTGA	59.75	20	CCGAAACCCGAATCATTTTA	59.767	20	274	127962	128235
H. ‘Milady’	178	p3	(ATT)3	9	128801	128809	ycf1	SSC	H. ‘Milady’_178	GGTGCCGTGATGTTGAAGTA	59.572	20	TCCAAGGATCAATGCACAAC	59.502	20	280	128689	128968	TGCCGTGATGTTGAAGTACAG	59.773	21	TTCCAAGGATCAATGCACAA	60.049	20	279	128691	128969	TGCCGTGATGTTGAAGTACA	58.703	20	TTCCAAGGATCAATGCACAA	60.049	20	279	128691	128969
H. ‘Milady’	179	p1	(T)8	8	128926	128933	ycf1	SSC	H. ‘Milady’_179	GGTGCCGTGATGTTGAAGTA	59.572	20	TCCAAGGATCAATGCACAAC	59.502	20	280	128689	128968	TGCCGTGATGTTGAAGTACAG	59.773	21	TTCCAAGGATCAATGCACAA	60.049	20	279	128691	128969	TGCCGTGATGTTGAAGTACA	58.703	20	TTCCAAGGATCAATGCACAA	60.049	20	279	128691	128969
H. ‘Milady’	180	p1	(T)9	9	129190	129198	ycf1	SSC	H. ‘Milady’_180	TTTGCCAAAAATCCTTATGTGA	59.472	22	CGAAATTGAGGAAGGTGGAA	60.044	20	261	129072	129332	TTGCCAAAAATCCTTATGTGA	58.148	21	CGAAATTGAGGAAGGTGGAA	60.044	20	260	129073	129332	TTTGCCAAAAATCCTTATGTGA	59.472	22	TCGAAATTGAGGAAGGTGGA	60.572	20	262	129072	129333
H. ‘Milady’	181	p1	(T)9	9	129499	129507	ycf1	SSC	H. ‘Milady’_181	TTCCACCTTCCTCAATTTCG	60.044	20	AACAGTCTGGGGAAGGGAAG	60.48	20	280	129313	129592	TTCCACCTTCCTCAATTTCG	60.044	20	GGGGAAGGGAAGCAGAACTA	60.569	20	272	129313	129584	TTCCACCTTCCTCAATTTCG	60.044	20	CTACCTTTTGGTTCTCCCCG	60.836	20	255	129313	129567
H. ‘Milady’	182	p1	(A)10	10	130126	130135	ycf1	SSC	H. ‘Milady’_182	TAAATTTGCAATTCTGGGGG	59.767	20	CGTCGCGGTATAATCAAAGG	60.468	20	200	130049	130248	TAAATTTGCAATTCTGGGGG	59.767	20	TCAGATTTTCGTCGCGGTAT	60.606	20	209	130049	130257	TAAATTTGCAATTCTGGGGG	59.767	20	ATCAGATTTTCGTCGCGGTA	60.606	20	210	130049	130258
H. ‘Milady’	183	c	(TTC)3g(TCT)3	19	130421	130439	ycf1	SSC	H. ‘Milady’_183	CCACACGTTTGCCTTTTCTT	60.147	20	AAAAGGTTTCTCGGTGGTCA	59.569	20	117	130374	130490	CCACACGTTTGCCTTTTCTT	60.147	20	ACAACCGATCCAAACGATCT	59.41	20	181	130374	130554	ACCACACGTTTGCCTTTTCT	59.639	20	AAAAGGTTTCTCGGTGGTCA	59.569	20	118	130373	130490
H. ‘Milady’	184	p1	(T)8	8	131009	131016	ycf1	SSC	H. ‘Milady’_184	TTGTTCATTTTCATCATCGCA	60.066	21	TATCCGCCCAGTTTATCGAC	59.923	20	246	130885	131130	TTGTTCATTTTCATCATCGCA	60.066	21	CATATCCGCCCAGTTTATCG	60.302	20	248	130885	131132	TGTTCATTTTCATCATCGCA	58.622	20	TATCCGCCCAGTTTATCGAC	59.923	20	245	130886	131130
H. ‘Milady’	185	p3	(TTG)3	9	131742	131750	ycf1	IRa	H. ‘Milady’_185	GAATCGAATGATTTTGCCGT	59.907	20	CCAAGTTCAACGTTAGCCAGA	60.29	21	163	131634	131796	CGAATGATTTTGCCGTATCC	60.289	20	CCAAGTTCAACGTTAGCCAGA	60.29	21	159	131638	131796	GAATCGAATGATTTTGCCGT	59.907	20	CCAAGTTCAACGTTAGCCAG	58.431	20	163	131634	131796
H. ‘Milady’	186	p5	(TTTCG)3	15	133396	133410	IGS	IRa	H. ‘Milady’_186	GAAAGGTCCTTCCCTTTTGG	59.912	20	ACGCGCTTTCACATCTTCTT	60.022	20	203	133231	133433	GAAAGGTCCTTCCCTTTTGG	59.912	20	AACGCGCTTTCACATCTTCT	60.022	20	204	133231	133434	GAAAGGTCCTTCCCTTTTGG	59.912	20	AGAAACGCGCTTTCACATCT	60.022	20	207	133231	133437
H. ‘Milady’	187	p3	(CAG)3	9	136795	136803	rrn23	IRa	H. ‘Milady’_187	GCTACTGGACTCTCGCCATC	59.981	20	CGGGGAGTTGAAAATAAGCA	60.067	20	274	136586	136859	CTGGACTCTCGCCATCTAGG	59.966	20	CGGGGAGTTGAAAATAAGCA	60.067	20	270	136590	136859	TTTTCACGGTTTAGGCTGCT	59.883	20	AGGAAAGGCTTACGGTGGAT	59.962	20	258	136671	136928
H. ‘Milady’	188	p1	(A)8	8	138572	138579	trnI-GAU(intron)	IRa	H. ‘Milady’_188	TCGTAGTGACTGAGGGGGTC	60.112	20	CGCATCTTCACAGACCAAGA	59.984	20	271	138384	138654	TTGCTGCTTTCTCCAGACCT	60.134	20	CGCATCTTCACAGACCAAGA	59.984	20	118	138537	138654	TCGTAGTGACTGAGGGGGTC	60.112	20	AACTACGAGATCGCCCCTTT	60.096	20	252	138384	138635
H. ‘Milady’	189	p3	(GTT)3	9	140700	140708	rrn16	IRa	H. ‘Milady’_189	TCCTTTTGCTCCTCAGCCTA	60.088	20	CTAGCGGCATGCTTAACACA	60.037	20	147	140656	140802	CTTTTGCTCCTCAGCCTACG	60.147	20	CTAGCGGCATGCTTAACACA	60.037	20	145	140658	140802	CATCCTCTCGGACCAGCTAC	59.827	20	CTAGCGGCATGCTTAACACA	60.037	20	240	140563	140802
H. ‘Milady’	190	p1	(T)9	9	141364	141372	IGS	IRa	H. ‘Milady’_190	ACGGATTCGAGCCATAACAC	59.962	20	CAAGAAGAAGGGGTGATCCA	60.042	20	199	141280	141478	ACGGATTCGAGCCATAACAC	59.962	20	CATAGGAACTCCGGAATGGA	59.887	20	272	141280	141551	ACGGATTCGAGCCATAACAC	59.962	20	CTCCGGAATGGAAATTGAAA	59.872	20	264	141280	141543
H. ‘Milady’	191	p3	(CTT)3	9	141470	141478	IGS	IRa	H. ‘Milady’_191	ACGGATTCGAGCCATAACAC	59.962	20	CATAGGAACTCCGGAATGGA	59.887	20	272	141280	141551	ACGGATTCGAGCCATAACAC	59.962	20	CTCCGGAATGGAAATTGAAA	59.872	20	264	141280	141543	AGGGGAAGCAGAACAAGTCA	59.844	20	AAGAAATGGCGTGGAAACAC	59.978	20	146	141431	141576
H. ‘Milady’	192	p1	(A)9	9	142543	142551	IGS	IRa	H. ‘Milady’_192	GCTCGATGAGAAAATGGGTC	59.635	20	TTCATTTGGAATCTGGGCTC	60.014	20	162	142425	142586	GCTCGATGAGAAAATGGGTC	59.635	20	CATATGCGGATCAAATCACG	59.914	20	279	142425	142703	GCTCGATGAGAAAATGGGTC	59.635	20	TTCTCGATCAATCCCTTTGC	60.155	20	229	142425	142653
H. ‘Milady’	193	p3	(TTC)3	9	144721	144729	ndhB	IRa	H. ‘Milady’_193	TGGGACTTTTTCGGAGATTG	60.044	20	TTTCCATCGGAACAATAGGG	59.756	20	277	144556	144832	CTTTTTCGGAGATTGGATGC	59.645	20	TTTCCATCGGAACAATAGGG	59.756	20	272	144561	144832	TGGGACTTTTTCGGAGATTG	60.044	20	GAACAATAGGGCCGTTATGC	59.438	20	268	144556	144823
H. ‘Milady’	194	p1	(T)8	8	146090	146097	ndhB	IRa	H. ‘Milady’_194	CATGCACGGTTTTGAATGAG	60.111	20	AATATCGAAAATTCGCGTGG	59.928	20	136	146014	146149	CTCATGCACGGTTTTGAATG	60.111	20	AATATCGAAAATTCGCGTGG	59.928	20	138	146012	146149	TGCACGGTTTTGAATGAGAG	59.84	20	AATATCGAAAATTCGCGTGG	59.928	20	134	146016	146149
H. ‘Milady’	195	p3	(TTC)3	9	149585	149593	ycf2	IRa	H. ‘Milady’_195	ATCCATAAGAAGCGATCCCA	59.486	20	GAAGGGCTGTTGCACAAAAT	60.118	20	246	149411	149656	ATCCATAAGAAGCGATCCCA	59.486	20	CAGATAGGAAGGGCTGTTGC	59.836	20	253	149411	149663	TTTCTTCATGCTCGTTCCAA	59.395	20	GAAGGGCTGTTGCACAAAAT	60.118	20	140	149517	149656
H. ‘Milady’	196	p3	(TCA)3	9	150266	150274	ycf2	IRa	H. ‘Milady’_196	CAAATCGGTCTATTTTCGGC	59.547	20	AACTGGACGATCCTGTTTGG	59.966	20	245	150194	150438	AATCGGTCTATTTTCGGCGT	60.821	20	AACTGGACGATCCTGTTTGG	59.966	20	243	150196	150438	CAAATCGGTCTATTTTCGGC	59.547	20	CTGGACGATCCTGTTTGGTC	60.51	20	243	150194	150436
H. ‘Milady’	197	p3	(TCA)3	9	150806	150814	ycf2	IRa	H. ‘Milady’_197	AAATTGATCCCGGTTGTTCA	60.17	20	TAAAATCGAATCCTGGGTCG	59.894	20	185	150665	150849	TCCCGGTTGTTCAATCATTT	60.17	20	TAAAATCGAATCCTGGGTCG	59.894	20	178	150672	150849	AAATTGATCCCGGTTGTTCA	60.17	20	ACGTGAACGGTGATTGGATT	60.24	20	210	150665	150874
H. ‘Milady’	198	p3	(ACC)3	9	151048	151056	ycf2	IRa	H. ‘Milady’_198	TTGATTTGACCCCATAAGCG	60.827	20	TTTTCCCGAGCCTCTAGTGA	59.948	20	250	151025	151274	CGACCCAGGATTCGATTTTA	59.894	20	AATACGGGGTTCTGCTTCTG	59.195	20	263	150830	151092	TTCGATTGATGGGATTTGGT	60.133	20	AATACGGGGTTCTGCTTCTG	59.195	20	143	150950	151092
H. ‘Milady’	199	p3	(AAG)3	9	151312	151320	ycf2	IRa	H. ‘Milady’_199	TCACTAGAGGCTCGGGAAAA	59.948	20	TCAAGAAATGCTCGGGAGTT	59.813	20	104	151255	151358	TCACTAGAGGCTCGGGAAAA	59.948	20	TGGGCACATCTGAGATCAAG	59.787	20	119	151255	151373	TCACTAGAGGCTCGGGAAAA	59.948	20	GAGTCACCCGTTCCATTGAT	59.786	20	140	151255	151394
H. ‘Milady’	200	p3	(AGA)3	9	151424	151432	ycf2	IRa	H. ‘Milady’_200	TCACTAGAGGCTCGGGAAAA	59.948	20	TGGCCAATTCCTCAGAAGAT	59.629	20	248	151255	151502	ATCAATGGAACGGGTGACTC	59.786	20	TCCTTACTTCGACAGGGTGC	60.255	20	262	151375	151636	TCACTAGAGGCTCGGGAAAA	59.948	20	ATCATGGCCAATTCCTCAGA	60.426	20	252	151255	151506
H. ‘Milady’	201	p2	(TC)5	10	152100	152109	ycf2	IRa	H. ‘Milady’_201	GATCGGATCGAATTGGAAAA	59.84	20	TTTTCTGTGGAAAAGACCCG	60.081	20	250	151982	152231	GATCGGATCGAATTGGAAAA	59.84	20	TGTGGAAAAGACCCGTATCC	59.79	20	245	151982	152226	GGATCGAATTGGAAAATGGA	59.699	20	TTTTCTGTGGAAAAGACCCG	60.081	20	246	151986	152231
H. ‘Milady’	202	p1	(T)9	9	152122	152130	ycf2	IRa	H. ‘Milady’_202	GATCGGATCGAATTGGAAAA	59.84	20	TTTTCTGTGGAAAAGACCCG	60.081	20	250	151982	152231	GATCGGATCGAATTGGAAAA	59.84	20	TGTGGAAAAGACCCGTATCC	59.79	20	245	151982	152226	GGATCGAATTGGAAAATGGA	59.699	20	TTTTCTGTGGAAAAGACCCG	60.081	20	246	151986	152231
H. ‘Milady’	203	p1	(T)8	8	153412	153419	ycf2	IRa	H. ‘Milady’_203	CGCTGTTTTTCGTTTTGGAT	60.11	20	TCAATAACCGAGCCGAATCT	59.668	20	246	153243	153488	CTGCCTCCATGATGTTGTTG	60.112	20	TCAATAACCGAGCCGAATCT	59.668	20	277	153212	153488	CGCTGTTTTTCGTTTTGGAT	60.11	20	CAATAACCGAGCCGAATCTG	60.597	20	245	153243	153487
H. ‘Milady’	204	p1	(T)8	8	153605	153612	ycf2	IRa	H. ‘Milady’_204	CTTTGTTCCGGTCATGGAAT	59.79	20	GTTCCGAAGGATGAACCAGA	60.05	20	103	153560	153662	GATCCAACCCGTAGGAATCA	59.75	20	GTTCCGAAGGATGAACCAGA	60.05	20	244	153419	153662	AGATTCGGCTCGGTTATTGA	59.668	20	GTTCCGAAGGATGAACCAGA	60.05	20	194	153469	153662
H. ‘Milady’	205	p1	(A)8	8	153873	153880	ycf2	IRa	H. ‘Milady’_205	CTTTATTTTCCGATCGCCTG	59.677	20	TGGATCTTCCTCAATGTCCC	59.862	20	245	153749	153993	CTTTATTTTCCGATCGCCTG	59.677	20	CACGAAACGTGAGAAGCAGA	60.175	20	218	153749	153966	CTTTATTTTCCGATCGCCTG	59.677	20	TCACGAAACGTGAGAAGCAG	60.175	20	219	153749	153967
H. ‘Milady’	206	p1	(T)8	8	157015	157022	rpl2(intron)	IRa	H. ‘Milady’_206	GCCGTATGCTTTGGAAGAAG	59.845	20	GGACCTCCCCAGATGGTAAT	60.015	20	221	156973	157193	AAGCCGTATGCTTTGGAAGA	59.845	20	GGACCTCCCCAGATGGTAAT	60.015	20	223	156971	157193	AGAAAGCCGTATGCTTTGGA	59.845	20	GGACCTCCCCAGATGGTAAT	60.015	20	226	156968	157193
H. ‘Milady’	207	p3	(GAA)3	9	157417	157425	rpl2	IRa	H. ‘Milady’_207	CGAAGCGTTGGCTAGGTAAG	60.032	20	TCGCCCATCACATTATTTCA	59.891	20	252	157278	157529	TGGCTAGGTAAGCGTCCTGT	59.898	20	TCGCCCATCACATTATTTCA	59.891	20	244	157286	157529	TAGAGCTGGATCGAAGCGTT	60.118	20	TCGCCCATCACATTATTTCA	59.891	20	263	157267	157529
H. ‘Milady’	208	p1	(A)9	9	157751	157759	rps19	IRa	H. ‘Milady’_208	GAGTAATCAGCTGTGGCACG	59.47	20	TATGGCCAATCATTTTGGGT	60.016	20	154	157724	157877	GAGTAATCAGCTGTGGCACG	59.47	20	TGGCCAATCATTTTGGGTAT	60.016	20	152	157724	157875	GAGTAATCAGCTGTGGCACG	59.47	20	ATGGCCAATCATTTTGGGTA	60.016	20	153	157724	157876
H. ‘Milady’	209	p1	(A)8	8	158024	158031	IGS	IRa	H. ‘Milady’_209	GAATTCGCGCCTACTCTGAC	59.985	20	CCCGCCAATGAATGATAAG	58.929	19	102	157952	158053	AGAATTCGCGCCTACTCTGA	60.118	20	CCCGCCAATGAATGATAAG	58.929	19	103	157951	158053	GAATTCGCGCCTACTCTGAC	59.985	20	CCCCGCCAATGAATGATA	60.238	18	103	157952	158054
