# Supplementary material for: Complete chloroplast genomes and comparative analyses of Hippeastrum ‘milady’, Hippeastrum albertii and Hippeastrum reticulatum (Amaryllidaceae)
Source: PLoS One. 2022 Aug 5;17(8):e0271335. doi: 10.1371/journal.pone.0271335 (PMC9355175; doi:10.1371/journal.pone.0271335)
Supplement: S3 Table — (XLSX) [file pone.0271335.s007.xlsx]

## Sheet: Hippeastrum_albertii_ssr2
Table S3.Information about SSRs in the chloroplast genome of Hippeastrum albertii.
ID	SSR nr.	SSR type	SSR	size	start	end	gene	region	#Gene_ID	FPr1(5'-3')	Tm	Size	RPr1(5'-3')	Tm	Size	PSize	Start	End	FPr2(5'-3')	Tm	Size	RPr2(5'-3')	Tm	Size	PSize	Start	End	FPr3(5'-3')	Tm	Size	RPr3(5'-3')	Tm	Size	PSize	Start	End
Hippeastrum_albertii	1	p1	(A)10	10	1524	1533	trnK-UUU(intron)	LSC	Hippeastrum_albertii_1	AAACCGTGCTTGCATTTTTC	60.117	20	TTTTCATTCTGAAATGCCCA	59.087	20	138	1472	1609	TTCATTGCACACGACTTTCC	59.697	20	CATGGATCGCATAGAGAACG	59.251	20	268	1489	1756	AAACCGTGCTTGCATTTTTC	60.117	20	CTGAAATGCCCATGTAGTGG	58.999	20	130	1472	1601
Hippeastrum_albertii	2	p3	(TTC)3	9	1803	1811	trnK-UUU(intron)/matK	LSC	Hippeastrum_albertii_2	ACATGGGCATTTCAGAATGA	58.926	20	TTTGCGAAGATTAGGTTCGG	60.202	20	267	1587	1853	CGTTCTCTATGCGATCCATGT	60.111	21	TTTGCGAAGATTAGGTTCGG	60.202	20	117	1737	1853	ACCACTACATGGGCATTTCA	58.85	20	TTTGCGAAGATTAGGTTCGG	60.202	20	273	1581	1853
Hippeastrum_albertii	3	p1	(A)8	8	2966	2973	trnK-UUU(intron)/matK	LSC	Hippeastrum_albertii_3	ACTAATCGCAGCGAGAATGG	60.374	20	TCGACTTTTTACGAATCCGC	60.209	20	242	2889	3130	GCAGCGAGAATGGAATTTCT	59.415	20	TCGACTTTTTACGAATCCGC	60.209	20	235	2896	3130	ACTAATCGCAGCGAGAATGG	60.374	20	CGCGGAAGTTTTTGGTTATG	60.48	20	225	2889	3113
Hippeastrum_albertii	4	p1	(A)15	15	3582	3596	trnK-UUU(intron)	LSC	Hippeastrum_albertii_4	TTACAACCCGATCGCTCTTT	59.708	20	AGGGTTCTCCTGTGAATGGA	59.505	20	161	3465	3625	TTTACAACCCGATCGCTCTT	59.708	20	AGGGTTCTCCTGTGAATGGA	59.505	20	162	3464	3625	TTTTACAACCCGATCGCTCT	59.708	20	AGGGTTCTCCTGTGAATGGA	59.505	20	163	3463	3625
Hippeastrum_albertii	5	p1	(T)9	9	3707	3715	trnK-UUU(intron)	LSC	Hippeastrum_albertii_5	TCCATTCACAGGAGAACCCT	59.505	20	CCTTACCGGATCATTCCAAA	59.756	20	224	3606	3829	TCCATTCACAGGAGAACCCT	59.505	20	TCCTTACCGGATCATTCCAA	60.266	20	225	3606	3830	CCGCATCAGGCACTAATTTC	60.606	20	CCTTACCGGATCATTCCAAA	59.756	20	201	3629	3829
Hippeastrum_albertii	6	p1	(A)10	10	3850	3859	trnK-UUU(intron)	LSC	Hippeastrum_albertii_6	AGCCGTAGGGCTCTATCCAT	60.081	20	GAAGCAAGGAATTCGTCCAG	59.813	20	260	3726	3985	AGCCGTAGGGCTCTATCCAT	60.081	20	AAGCAAGGAATTCGTCCAGA	59.813	20	259	3726	3984	TTTGGAATGATCCGGTAAGG	59.756	20	GAAGCAAGGAATTCGTCCAG	59.813	20	176	3810	3985
Hippeastrum_albertii	7	p3	(TTA)3	9	3890	3898	trnK-UUU(intron)	LSC	Hippeastrum_albertii_7	AGCCGTAGGGCTCTATCCAT	60.081	20	GAAGCAAGGAATTCGTCCAG	59.813	20	260	3726	3985	AGCCGTAGGGCTCTATCCAT	60.081	20	AAGCAAGGAATTCGTCCAGA	59.813	20	259	3726	3984	TTTGGAATGATCCGGTAAGG	59.756	20	GAAGCAAGGAATTCGTCCAG	59.813	20	176	3810	3985
Hippeastrum_albertii	8	p1	(T)11	11	4627	4637	IGS	LSC	Hippeastrum_albertii_8	TTGGATTGGCACAACAAGAA	60.088	20	TTTCCTTGAAAAAGGTGCTCA	59.847	21	223	4501	4723	TGGATTGGCACAACAAGAAA	60.088	20	TTTCCTTGAAAAAGGTGCTCA	59.847	21	222	4502	4723	TGGATTGGCACAACAAGAAA	60.088	20	TTCCTTGAAAAAGGTGCTCAA	59.847	21	221	4502	4722
Hippeastrum_albertii	9	p1	(T)10	10	5277	5286	rps16(intron)	LSC	Hippeastrum_albertii_9	TCCGGAATCCTTTCTCTTTG	59.24	20	CAAAAGGTATGTTGCTGCCA	59.729	20	103	5208	5310	TCCTTGTTCCGGAATCCTTT	60.797	20	CAAAAGGTATGTTGCTGCCA	59.729	20	110	5201	5310	TTCCTTGTTCCGGAATCCTT	60.797	20	CAAAAGGTATGTTGCTGCCA	59.729	20	111	5200	5310
Hippeastrum_albertii	10	p1	(A)9	9	6057	6065	IGS	LSC	Hippeastrum_albertii_10	GATCGTTCGGAATGGTGAAT	59.756	20	CGACCTTTTTGAGTCATCGG	60.626	20	176	6032	6207	ATCGTTCGGAATGGTGAATC	59.756	20	CGACCTTTTTGAGTCATCGG	60.626	20	175	6033	6207	AGATCGTTCGGAATGGTGAA	60.461	20	CGACCTTTTTGAGTCATCGG	60.626	20	177	6031	6207
Hippeastrum_albertii	11	p1	(T)10	10	6602	6611	IGS	LSC	Hippeastrum_albertii_11	AACGAACAGTTATTACGGGGG	60.116	21	TGACTTTATTGGAATTGGTGGA	59.315	22	216	6437	6652	TTTGACTTAACCAATGAGCCG	60.117	21	TGACTTTATTGGAATTGGTGGA	59.315	22	162	6491	6652	ACGAACAGTTATTACGGGGG	58.834	20	TGACTTTATTGGAATTGGTGGA	59.315	22	215	6438	6652
Hippeastrum_albertii	12	p3	(AGT)3	9	7029	7037	IGS	LSC	Hippeastrum_albertii_12	TTAGGCTTTCCTTGGGGAAT	59.903	20	ACGTGATCGAGTGTACGGGT	60.453	20	243	6892	7134	CTTTCCTTGGGGAATGGAAT	60.124	20	ACGTGATCGAGTGTACGGGT	60.453	20	238	6897	7134	TCTTTAGGCTTTCCTTGGGG	60.545	20	ACGTGATCGAGTGTACGGGT	60.453	20	246	6889	7134
Hippeastrum_albertii	13	p1	(T)10	10	8166	8175	IGS	LSC	Hippeastrum_albertii_13	TTGGTAATGAAGGAATCCGAA	59.397	21	GGCCCGGATCGTTAGATAAG	60.783	20	263	8105	8367	TTTGGTAATGAAGGAATCCGA	59.397	21	GGCCCGGATCGTTAGATAAG	60.783	20	264	8104	8367	TCCTCGTTCTGACCTTCCAG	60.377	20	TGACATAACACCCCAAAAATGA	60.089	22	182	8027	8208
Hippeastrum_albertii	14	c	(TTA)3tact(TTA)3	22	9537	9558	IGS	LSC	Hippeastrum_albertii_14	CCTTCGATTCAGGACTGTCA	58.8	20	CTAGCGTTGACACTACGTCCC	59.811	21	241	9473	9713	CCTTCGATTCAGGACTGTCA	58.8	20	TAGCGTTGACACTACGTCCC	58.802	20	240	9473	9712	CCTTCGATTCAGGACTGTCAA	60.239	21	CTAGCGTTGACACTACGTCCC	59.811	21	241	9473	9713
Hippeastrum_albertii	15	p3	(ATA)3	9	9576	9584	IGS	LSC	Hippeastrum_albertii_15	CCTTCGATTCAGGACTGTCA	58.8	20	CTAGCGTTGACACTACGTCCC	59.811	21	241	9473	9713	CCTTCGATTCAGGACTGTCA	58.8	20	TAGCGTTGACACTACGTCCC	58.802	20	240	9473	9712	CCTTCGATTCAGGACTGTCAA	60.239	21	CTAGCGTTGACACTACGTCCC	59.811	21	241	9473	9713
Hippeastrum_albertii	16	p1	(T)11	11	9613	9623	IGS	LSC	Hippeastrum_albertii_16	CCTTCGATTCAGGACTGTCA	58.8	20	CTAGCGTTGACACTACGTCCC	59.811	21	241	9473	9713	CCTTCGATTCAGGACTGTCA	58.8	20	TAGCGTTGACACTACGTCCC	58.802	20	240	9473	9712	CCTTCGATTCAGGACTGTCAA	60.239	21	CTAGCGTTGACACTACGTCCC	59.811	21	241	9473	9713
Hippeastrum_albertii	17	p3	(GAA)3	9	9943	9951	trnG-UCC(intron)	LSC	Hippeastrum_albertii_17	TGGTAAAAGTGTGATTCGTTCG	60.032	22	ATGCTTCGCGACTCCATAAT	59.696	20	213	9815	10027	GCATCTCATTCCTTTGTTCG	58.298	20	TTGGATACAAATCGCGAGAA	59.257	20	233	9744	9976	TGGTAAAAGTGTGATTCGTTCG	60.032	22	AAATTATGCTTCGCGACTCC	59.324	20	218	9815	10032
Hippeastrum_albertii	18	p1	(T)12	12	10611	10622	IGS	LSC	Hippeastrum_albertii_18	CCATAAAGGAGCCGAATGAA	60.031	20	TTGTCCAAAAAGGGATTCCA	60.28	20	225	10431	10655	TTCCATAAAGGAGCCGAATG	60.031	20	TTGTCCAAAAAGGGATTCCA	60.28	20	227	10429	10655	CCATAAAGGAGCCGAATGAA	60.031	20	TCCCCTTCTCTTTTTGTCCA	59.641	20	238	10431	10668
Hippeastrum_albertii	19	p1	(T)8	8	10814	10821	IGS	LSC	Hippeastrum_albertii_19	GGAATGAAAAGCGTCCATTG	60.448	20	AAGCGGAAACCCTTTTGAAG	60.584	20	271	10689	10959	TGAAAATGGCGATACCAAGA	59.112	20	AAGACATTCACCGAGCAAGC	60.406	20	186	10790	10975	TTCAAATCCTATTGGACGCA	59.112	20	AAGACATTCACCGAGCAAGC	60.406	20	225	10751	10975
Hippeastrum_albertii	20	p1	(T)8	8	13033	13040	atpF(intron)	LSC	Hippeastrum_albertii_20	ATTTTATGGGCATTCTCCCC	59.984	20	TTTGTCTGGTCGGAAGAGTTC	59.318	21	132	13006	13137	ATTCATTTGGCTCTCACGCT	59.843	20	TTTGTCTGGTCGGAAGAGTTC	59.318	21	161	12977	13137	ATTTGGCTCTCACGCTCAAT	59.843	20	TTTGTCTGGTCGGAAGAGTTC	59.318	21	157	12981	13137
Hippeastrum_albertii	21	p1	(T)10	10	13389	13398	atpF(intron)	LSC	Hippeastrum_albertii_21	CGATTCGGCATTGGATAAAA	60.773	20	CGGGCACAACATGGTACTCT	60.975	20	167	13280	13446	GTCGATTCGGCATTGGATAA	60.807	20	CGGGCACAACATGGTACTCT	60.975	20	169	13278	13446	CGATTCGGCATTGGATAAAA	60.773	20	CGGGCACAACATGGTACTC	59.976	19	167	13280	13446
Hippeastrum_albertii	22	p4	(ATAA)3	12	13686	13697	atpF(intron)	LSC	Hippeastrum_albertii_22	TTCGTCGAGATTGTGCACTT	59.445	20	AAAGGGAGTGTGTGCGAGTT	59.769	20	182	13581	13762	TTCGTCGAGATTGTGCACTT	59.445	20	GGGAGTGTGTGCGAGTTGTA	59.751	20	179	13581	13759	GGAATTCGTCGAGATTGTGC	60.613	20	AAAGGGAGTGTGTGCGAGTT	59.769	20	186	13577	13762
Hippeastrum_albertii	23	p1	(A)8	8	13766	13773	atpF	LSC	Hippeastrum_albertii_23	AACTCGCACACACTCCCTTT	59.769	20	TCTTTCGTTTCCTTAGGCCA	59.817	20	136	13743	13878	TACAACTCGCACACACTCCC	59.751	20	TCTTTCGTTTCCTTAGGCCA	59.817	20	139	13740	13878	AACTCGCACACACTCCCTTT	59.769	20	TTCGTTTCCTTAGGCCACTG	60.241	20	133	13743	13875
Hippeastrum_albertii	24	p1	(T)8	8	13963	13970	IGS	LSC	Hippeastrum_albertii_24	TTTTGTATCACTTGGCTCGC	58.92	20	TAGTGGATTCGCTCGCTTTT	59.982	20	280	13940	14219	TTTTGTATCACTTGGCTCGC	58.92	20	CCCGTCCTTCGTTTAGTACG	59.626	20	254	13940	14193	TTTTTGTATCACTTGGCTCGC	60.258	21	CCCGTCCTTCGTTTAGTACG	59.626	20	255	13939	14193
Hippeastrum_albertii	25	p1	(A)10	10	14045	14054	IGS	LSC	Hippeastrum_albertii_25	TTTTGTATCACTTGGCTCGC	58.92	20	TAGTGGATTCGCTCGCTTTT	59.982	20	280	13940	14219	GTATCACTTGGCTCGCCCT	60.233	19	TAGTGGATTCGCTCGCTTTT	59.982	20	276	13944	14219	GTATCACTTGGCTCGCCCT	60.233	19	TTAGTGGATTCGCTCGCTTT	59.982	20	277	13944	14220
Hippeastrum_albertii	26	p1	(A)11	11	14659	14669	IGS	LSC	Hippeastrum_albertii_26	AATCCAGCAGCAATAACGGA	60.606	20	CGTGCGGTTTACGTTATGAA	59.625	20	268	14594	14861	GCCAATCCAGCAGCAATAAC	60.615	20	CGTGCGGTTTACGTTATGAA	59.625	20	271	14591	14861	ATCCAGCAGCAATAACGGAA	60.606	20	TCAATATAAAATGCGTGCGG	59.562	20	280	14595	14874
Hippeastrum_albertii	27	p1	(A)8	8	14762	14769	IGS	LSC	Hippeastrum_albertii_27	GATAGGTTCCTCGCACCAAA	60.074	20	CGTGCGGTTTACGTTATGAA	59.625	20	221	14641	14861	GATAGGTTCCTCGCACCAAA	60.074	20	ATGCGTGCGGTTTACGTTAT	60.405	20	224	14641	14864	GATAGGTTCCTCGCACCAAA	60.074	20	TCAATATAAAATGCGTGCGG	59.562	20	234	14641	14874
Hippeastrum_albertii	28	p1	(A)8	8	15110	15117	IGS	LSC	Hippeastrum_albertii_28	TAACCCATCCACCATTTCGT	60.051	20	CGCGGCTTATATAGGGGAAT	60.274	20	216	14962	15177	AACCCATCCACCATTTCGTA	60.051	20	CGCGGCTTATATAGGGGAAT	60.274	20	215	14963	15177	ATACATACAGGGGCTGTGGC	59.843	20	CGCGGCTTATATAGGGGAAT	60.274	20	273	14905	15177
Hippeastrum_albertii	29	p3	(AAC)3	9	15274	15282	atpI	LSC	Hippeastrum_albertii_29	GCGGCTAAAGTTGCAAAAAT	59.389	20	AAGGGATTGGGTTATTTCGG	60.013	20	242	15175	15416	TGATGACCCTCCATGGATTC	60.692	20	AAGGGATTGGGTTATTTCGG	60.013	20	275	15142	15416	GCGGCTAAAGTTGCAAAAAT	59.389	20	GTGGCATATTTTTATGCGGG	60.172	20	272	15175	15446
Hippeastrum_albertii	30	p1	(T)8	8	16842	16849	IGS	LSC	Hippeastrum_albertii_30	TTTGCAGAAATGTAAGGGGC	60.074	20	ATTAGTGCACCGTTCAAGGC	60.14	20	273	16717	16989	GGGCCATTCTAGGATTCCAT	60.117	20	ATTAGTGCACCGTTCAAGGC	60.14	20	257	16733	16989	TTTGCAGAAATGTAAGGGGC	60.074	20	GGTCAATCCCGGTAGAAGGT	60.19	20	178	16717	16894
Hippeastrum_albertii	31	c	(T)11acttaa(T)8	25	16921	16945	IGS	LSC	Hippeastrum_albertii_31	CTTGTCATTTTTCCCACGCT	60.11	20	GGGGTCGTATTGATTGGTTG	60.051	20	250	16822	17071	CTTGTCATTTTTCCCACGCT	60.11	20	GCTCTACGGGGTCGTATTGA	60.096	20	257	16822	17078	TTTGCAGAAATGTAAGGGGC	60.074	20	ATTAGTGCACCGTTCAAGGC	60.14	20	273	16717	16989
Hippeastrum_albertii	32	p1	(T)8	8	18433	18440	rpoC2	LSC	Hippeastrum_albertii_32	CGAATCAGATCATTTGCCCT	60.036	20	TTTTGGTTCGACCCGTAGTC	59.971	20	274	18373	18646	CGAATCAGATCATTTGCCCT	60.036	20	ATTCGCGGAATTTCTCACAC	60.081	20	134	18373	18506	TGCCCTTACCTCAACAAAGG	60.103	20	TTTTGGTTCGACCCGTAGTC	59.971	20	260	18387	18646
Hippeastrum_albertii	33	p1	(T)8	8	18656	18663	rpoC2	LSC	Hippeastrum_albertii_33	GACTACGGGTCGAACCAAAA	59.971	20	GGTGGATTAGTCCGAGTGGA	59.927	20	237	18627	18863	GACTACGGGTCGAACCAAAA	59.971	20	AGATATCCAAACACAGCGGC	60.103	20	149	18627	18775	CGCGAATTGACTTTCCATTT	60.074	20	AGATATCCAAACACAGCGGC	60.103	20	276	18500	18775
Hippeastrum_albertii	34	p1	(T)10	10	18703	18712	rpoC2	LSC	Hippeastrum_albertii_34	GACTACGGGTCGAACCAAAA	59.971	20	GGTGGATTAGTCCGAGTGGA	59.927	20	237	18627	18863	GACTACGGGTCGAACCAAAA	59.971	20	AGATATCCAAACACAGCGGC	60.103	20	149	18627	18775	CGCGAATTGACTTTCCATTT	60.074	20	AGATATCCAAACACAGCGGC	60.103	20	276	18500	18775
Hippeastrum_albertii	35	p1	(T)10	10	18725	18734	rpoC2	LSC	Hippeastrum_albertii_35	GACTACGGGTCGAACCAAAA	59.971	20	GGTGGATTAGTCCGAGTGGA	59.927	20	237	18627	18863	GACTACGGGTCGAACCAAAA	59.971	20	AGATATCCAAACACAGCGGC	60.103	20	149	18627	18775	CGCGAATTGACTTTCCATTT	60.074	20	AGATATCCAAACACAGCGGC	60.103	20	276	18500	18775
Hippeastrum_albertii	36	p1	(T)11	11	18831	18841	rpoC2	LSC	Hippeastrum_albertii_36	CCCCGGGAAAATGAATATCT	59.978	20	ACCAAATGAAAGTGGATCGG	59.79	20	222	18785	19006	CCCCGGGAAAATGAATATCT	59.978	20	CCAAATGAAAGTGGATCGGT	59.79	20	221	18785	19005	GACTACGGGTCGAACCAAAA	59.971	20	CAAGAAGCCGAGTAGGTGGA	60.388	20	251	18627	18877
Hippeastrum_albertii	37	p1	(A)9	9	18979	18987	rpoC2	LSC	Hippeastrum_albertii_37	TCCACCTACTCGGCTTCTTG	60.388	20	TGGGATCGTAGAGGTGGATT	59.361	20	229	18858	19086	CCACCTACTCGGCTTCTTGT	59.353	20	TGGGATCGTAGAGGTGGATT	59.361	20	228	18859	19086	GCGAAGATCCGGGTAAGATA	59.138	20	TGGGATCGTAGAGGTGGATT	59.361	20	146	18941	19086
Hippeastrum_albertii	38	p2	(AT)5	10	20204	20213	rpoC2	LSC	Hippeastrum_albertii_38	TCTCCCAATTCGACCAAGTC	60.05	20	GAGTCCTCAAAACGGGATGA	60.05	20	261	20020	20280	GGGGCTTCTGCCATAACATA	59.923	20	GAGTCCTCAAAACGGGATGA	60.05	20	232	20049	20280	ATGAATCGATTGGCAAGTCC	59.9	20	GAGTCCTCAAAACGGGATGA	60.05	20	141	20140	20280
Hippeastrum_albertii	39	p3	(TTC)3	9	22469	22477	rpoC1	LSC	Hippeastrum_albertii_39	GGCACAAAACCATCCATTCT	59.797	20	TTAGGAGACGAAGAGTCCGC	59.574	20	139	22387	22525	AGGCACAAAACCATCCATTC	59.797	20	TTAGGAGACGAAGAGTCCGC	59.574	20	140	22386	22525	TCCATGCGTCTAACCAAAAA	59.157	20	TCCTGGAAATACAGCATCCC	59.894	20	239	22443	22681
Hippeastrum_albertii	40	p1	(A)8	8	22653	22660	rpoC1	LSC	Hippeastrum_albertii_40	TCTGATAGCACCTGCTCCTG	59.139	20	TCACGTCCGGTTTTTAAAGG	59.968	20	220	22589	22808	GCAAATCCAAATCGGCTAAT	59.038	20	TCACGTCCGGTTTTTAAAGG	59.968	20	245	22564	22808	TCTGATAGCACCTGCTCCTGT	60.028	21	TCACGTCCGGTTTTTAAAGG	59.968	20	220	22589	22808
Hippeastrum_albertii	41	p1	(T)11	11	23284	23294	rpoC1(intron)	LSC	Hippeastrum_albertii_41	ATGATGCCCCTTGAAGCATA	60.435	20	CCAAATGAAAGGGGAATTGA	59.733	20	199	23167	23365	ATGATGCCCCTTGAAGCATA	60.435	20	TCCAAATGAAAGGGGAATTG	59.733	20	200	23167	23366	GGTTATGTCATGATGCCCCT	59.635	20	ATTGATCCATGGTCGATTCC	59.568	20	193	23158	23350
Hippeastrum_albertii	42	p1	(T)8	8	26538	26545	rpoB	LSC	Hippeastrum_albertii_42	AGGACTCAGAAAACACCGGA	59.697	20	AGAACAAGGATATGGGCACG	59.955	20	235	26454	26688	CACCGACACAAGCAAATTGT	59.615	20	AGAACAAGGATATGGGCACG	59.955	20	211	26478	26688	AGGACTCAGAAAACACCGGA	59.697	20	GGGGAGGAAGATCGGAATTA	60.224	20	267	26454	26720
Hippeastrum_albertii	43	p3	(TTG)3	9	26891	26899	rpoB	LSC	Hippeastrum_albertii_43	CGTGCCCATATCCTTGTTCT	59.955	20	GCGGGATTAATTTGGAAAAC	58.425	20	263	26669	26931	CCCAGGGAATTCATTAGAGGA	60.264	21	GTTCATTGATCAGGGCTTGG	60.461	20	258	26849	27106	TCCCAGGGAATTCATTAGAGG	60.264	21	GTTCATTGATCAGGGCTTGG	60.461	20	259	26848	27106
Hippeastrum_albertii	44	p3	(TAT)3	9	27509	27517	IGS	LSC	Hippeastrum_albertii_44	TCAAAATTGATCCGATTTCTACC	59.348	23	CCCACTACTAAAAAGAATCCGC	59.185	22	213	27474	27686	TCAAAATTGATCCGATTTCTACC	59.348	23	ACCCACTACTAAAAAGAATCCGC	59.919	23	214	27474	27687	TCAAAATTGATCCGATTTCTACCT	60.196	24	CCCACTACTAAAAAGAATCCGC	59.185	22	213	27474	27686
Hippeastrum_albertii	45	p1	(T)9	9	27625	27633	IGS	LSC	Hippeastrum_albertii_45	ATCCGATGGGATACCAAAAA	59.091	20	GCCGTATCGGCATGTACTTA	58.678	20	256	27515	27770	ATCCGATGGGATACCAAAAA	59.091	20	AGCCGTATCGGCATGTACTTA	59.644	21	257	27515	27771	ATCCGATGGGATACCAAAAA	59.091	20	GATAGCCGTATCGGCATGTA	58.629	20	260	27515	27774
Hippeastrum_albertii	46	p1	(A)9	9	28025	28033	IGS	LSC	Hippeastrum_albertii_46	TGGGTCACACTCCATCAAAA	59.935	20	TTTTGTTTCCTTGAATGGCA	59.133	20	263	27823	28085	ACATGGGTCACACTCCATCA	59.801	20	TTTTGTTTCCTTGAATGGCA	59.133	20	266	27820	28085	TGGGTCACACTCCATCAAAA	59.935	20	TGTTTCCTTGAATGGCAAAAG	60.096	21	260	27823	28082
Hippeastrum_albertii	47	p1	(A)9	9	28332	28340	IGS	LSC	Hippeastrum_albertii_47	GTCTGTCGTCGGAAATCCAT	59.934	20	TAAAGGATTTGCAGTCCCCC	61.173	20	275	28168	28442	GTCTGTCGTCGGAAATCCAT	59.934	20	GGATAAAGGATTTGCAGTCCC	59.791	21	278	28168	28445	GTCTGTCGTCGGAAATCCAT	59.934	20	TGGATCCAAAATGGCTAAAAA	59.42	21	227	28168	28394
Hippeastrum_albertii	48	p1	(A)11	11	29070	29080	IGS	LSC	Hippeastrum_albertii_48	AAGGCCCGAGGATATTTTGT	59.799	20	AAAGAATCGGGAAAACCCAC	60.166	20	152	28971	29122	TGCTCAGACATGCAAATGGT	60.272	20	AAAGAATCGGGAAAACCCAC	60.166	20	107	29016	29122	GTGCTCAGACATGCAAATGG	60.272	20	AAAGAATCGGGAAAACCCAC	60.166	20	108	29015	29122
Hippeastrum_albertii	49	p1	(A)11	11	29703	29713	IGS	LSC	Hippeastrum_albertii_49	AGGGCTGGGGCACTACTAAT	59.983	20	TCTGATAAGAGCTGATTCACAAAAA	59.465	25	245	29616	29860	AGGGCTGGGGCACTACTAAT	59.983	20	TCTGATAAGAGCTGATTCACAAAA	58.212	24	245	29616	29860	TAGGGCTGGGGCACTACTAA	59.724	20	TCTGATAAGAGCTGATTCACAAAAA	59.465	25	246	29615	29860
Hippeastrum_albertii	50	p1	(A)10	10	30268	30277	IGS	LSC	Hippeastrum_albertii_50	CAATCAATTACTTCTTGAGATGGG	59.057	24	GTTGGGCTGGAATCAGAAGT	59.141	20	275	30239	30513	TCAATTACTTCTTGAGATGGGAA	57.875	23	GTTGGGCTGGAATCAGAAGT	59.141	20	272	30242	30513	AATCAATTACTTCTTGAGATGGGAA	59.436	25	GTTGGGCTGGAATCAGAAGT	59.141	20	274	30240	30513
Hippeastrum_albertii	51	p3	(ATA)3	9	30381	30389	IGS	LSC	Hippeastrum_albertii_51	TCAATTACTTCTTGAGATGGGAAA	59.163	24	GTTGGGCTGGAATCAGAAGT	59.141	20	272	30242	30513	CAATCAATTACTTCTTGAGATGGG	59.057	24	GTTGGGCTGGAATCAGAAGT	59.141	20	275	30239	30513	TCAATTACTTCTTGAGATGGGAA	57.875	23	GTTGGGCTGGAATCAGAAGT	59.141	20	272	30242	30513
Hippeastrum_albertii	52	c	(ATA)3taat(A)8	21	30400	30420	IGS	LSC	Hippeastrum_albertii_52	TCAATTACTTCTTGAGATGGGAAA	59.163	24	GTTGGGCTGGAATCAGAAGT	59.141	20	272	30242	30513	CAATCAATTACTTCTTGAGATGGG	59.057	24	GTTGGGCTGGAATCAGAAGT	59.141	20	275	30239	30513	TCAATTACTTCTTGAGATGGGAA	57.875	23	GTTGGGCTGGAATCAGAAGT	59.141	20	272	30242	30513
Hippeastrum_albertii	53	p1	(T)10	10	30723	30732	IGS	LSC	Hippeastrum_albertii_53	CAGCCCAACCGTTTCTTTTA	60.103	20	GATTAGATCCCGAGTTATTGCG	59.956	22	253	30505	30757	CAGCCCAACCGTTTCTTTTA	60.103	20	TTAGATCCCGAGTTATTGCG	57.873	20	251	30505	30755	CAGCCCAACCGTTTCTTTTA	60.103	20	ATGGGATTAGATCCCGAGTT	57.405	20	257	30505	30761
Hippeastrum_albertii	54	p3	(TCG)3	9	30870	30878	IGS	LSC	Hippeastrum_albertii_54	TTCGCAATAACTCGGGATCT	59.668	20	ACGAAAATCCAATGATGGGT	59.105	20	243	30734	30976	GTTTCGCAATAACTCGGGAT	59.046	20	ACGAAAATCCAATGATGGGT	59.105	20	245	30732	30976	TTGTTTCGCAATAACTCGGG	60.989	20	ACGAAAATCCAATGATGGGT	59.105	20	247	30730	30976
Hippeastrum_albertii	55	p1	(T)10	10	31374	31383	IGS	LSC	Hippeastrum_albertii_55	TAAGAAAGGGGCGTTGTTTG	60.103	20	GCCCGTATTTTTATGGGGAG	60.508	20	252	31194	31445	GGCGTTGTTTGGTCTTTTCT	59.218	20	GCCCGTATTTTTATGGGGAG	60.508	20	243	31203	31445	TAAGAAAGGGGCGTTGTTTG	60.103	20	TGAAATGGAATATAGTGCCCG	59.803	21	268	31194	31461
Hippeastrum_albertii	56	p4	(TTTA)3	12	31986	31997	IGS	LSC	Hippeastrum_albertii_56	ATAAACGCGGGCTTTAGTGA	59.742	20	GAAATGCCTGGTCCGTAAAA	59.938	20	178	31928	32105	ATAAACGCGGGCTTTAGTGA	59.742	20	CCGCTCCACTCCATGAGTAT	60.096	20	231	31928	32158	GCGGGCTTTAGTGAGAATGA	60.352	20	GAAATGCCTGGTCCGTAAAA	59.938	20	172	31934	32105
Hippeastrum_albertii	57	p1	(T)8	8	32760	32767	IGS	LSC	Hippeastrum_albertii_57	CATTGCTTCGTTTCTTGTTCA	58.953	21	TGAATTGTTTCAAGACCGACC	59.963	21	261	32670	32930	AAGCCAGAAAATTCAAAAACGA	60.108	22	TGAATTGTTTCAAGACCGACC	59.963	21	205	32726	32930	CATTGCTTCGTTTCTTGTTCA	58.953	21	AATTGTTTCAAGACCGACCC	58.886	20	259	32670	32928
Hippeastrum_albertii	58	p1	(A)10	10	32949	32958	IGS	LSC	Hippeastrum_albertii_58	GGGGTCGGTCTTGAAACAAT	61.115	20	CGGATTTGAACCGATGACTT	59.933	20	254	32908	33161	GGGGTCGGTCTTGAAACAAT	61.115	20	ATCGGATTTGAACCGATGAC	59.756	20	256	32908	33163	AGTGGGGTCGGTCTTGAAAC	61.318	20	CGGATTTGAACCGATGACTT	59.933	20	257	32905	33161
Hippeastrum_albertii	59	p1	(A)8	8	33237	33244	IGS	LSC	Hippeastrum_albertii_59	GCCATGGTAAGGCGTAAGTC	59.597	20	AGAATCCCCCACCCAATAAG	60.011	20	244	33127	33370	GAGTAACGCCATGGTAAGGC	59.597	20	AGAATCCCCCACCCAATAAG	60.011	20	251	33120	33370	GCCATGGTAAGGCGTAAGTC	59.597	20	ACAGGATAGAATCCCCCACC	60.015	20	251	33127	33377
Hippeastrum_albertii	60	p3	(ATT)3	9	33327	33335	IGS	LSC	Hippeastrum_albertii_60	GCCATGGTAAGGCGTAAGTC	59.597	20	AGAATCCCCCACCCAATAAG	60.011	20	244	33127	33370	GAGTAACGCCATGGTAAGGC	59.597	20	AGAATCCCCCACCCAATAAG	60.011	20	251	33120	33370	GCCATGGTAAGGCGTAAGTC	59.597	20	ACAGGATAGAATCCCCCACC	60.015	20	251	33127	33377
Hippeastrum_albertii	61	p1	(A)10	10	33541	33550	IGS	LSC	Hippeastrum_albertii_61	CTTATTGGGTGGGGGATTCT	60.011	20	ACGATTCAATGGGTCAGGTC	59.786	20	225	33351	33575	GGTGGGGGATTCTATCCTGT	60.015	20	ACGATTCAATGGGTCAGGTC	59.786	20	218	33358	33575	CCTACCAAACCGACCGTAAA	59.855	20	ATTTATTCCTACGGGGCGTC	60.171	20	225	33511	33735
Hippeastrum_albertii	62	p1	(T)10	10	33957	33966	IGS	LSC	Hippeastrum_albertii_62	GAGAACGAATGCGAGAAAGG	59.955	20	GGCAAATCCATGAGTTCGAT	59.9	20	207	33864	34070	GAGAACGAATGCGAGAAAGG	59.955	20	CATTTGAACCCCGAATTGTC	60.17	20	160	33864	34023	CGAGAAAGGGGCTTTCATTT	60.553	20	GGCAAATCCATGAGTTCGAT	59.9	20	196	33875	34070
Hippeastrum_albertii	63	p1	(G)8	8	35830	35837	psbC	LSC	Hippeastrum_albertii_63	GGCTTTGGCGGTATTTATCA	59.928	20	CACTTGGGCTAAGGGTCAAA	60.103	20	247	35631	35877	GGCTTTGGCGGTATTTATCA	59.928	20	GGGCTAAGGGTCAAATTGGT	60.187	20	242	35631	35872	ATTTATCACGCGCTTCTTGG	60.23	20	CACTTGGGCTAAGGGTCAAA	60.103	20	235	35643	35877
Hippeastrum_albertii	64	p2	(TA)7	14	37013	37026	IGS	LSC	Hippeastrum_albertii_64	ATCAACCACTCAGCCACCTC	60.12	20	ATTCGGACATGGAGTCGAAG	60.073	20	218	36872	37089	ATCAACCACTCAGCCACCTC	60.12	20	GTGGAGGGATTTAACCACGA	59.79	20	276	36872	37147	ATCAACCACTCAGCCACCTC	60.12	20	TCGTGGAGGGATTTAACCAC	59.79	20	278	36872	37149
Hippeastrum_albertii	65	p3	(TTA)3	9	37529	37537	IGS	LSC	Hippeastrum_albertii_65	GAACTTCTTTGGCATTTTCCC	59.938	21	TGCGTCTGGATCATATTTGC	59.652	20	220	37415	37634	ACTTCTTTGGCATTTTCCCG	61.327	20	TGCGTCTGGATCATATTTGC	59.652	20	218	37417	37634	TCTTTGGCATTTTCCCGAT	60.399	19	TGCGTCTGGATCATATTTGC	59.652	20	215	37420	37634
Hippeastrum_albertii	66	p3	(ATA)3	9	37553	37561	IGS	LSC	Hippeastrum_albertii_66	GAACTTCTTTGGCATTTTCCC	59.938	21	TGCGTCTGGATCATATTTGC	59.652	20	220	37415	37634	ACTTCTTTGGCATTTTCCCG	61.327	20	TGCGTCTGGATCATATTTGC	59.652	20	218	37417	37634	TCTTTGGCATTTTCCCGAT	60.399	19	TGCGTCTGGATCATATTTGC	59.652	20	215	37420	37634
Hippeastrum_albertii	67	p1	(A)8	8	37975	37982	IGS	LSC	Hippeastrum_albertii_67	CTATCCGCCCATGATGAAGT	59.917	20	CACGGGTTCAAATCCTGTCT	59.966	20	247	37763	38009	ATCCGCCCATGATGAAGTAA	60.296	20	CACGGGTTCAAATCCTGTCT	59.966	20	245	37765	38009	TCCGCCCATGATGAAGTAAT	60.296	20	CACGGGTTCAAATCCTGTCT	59.966	20	244	37766	38009
Hippeastrum_albertii	68	p3	(TAT)3	9	38533	38541	IGS	LSC	Hippeastrum_albertii_68	CAATTTCTGGCGCTTCTTCT	59.592	20	GCAGCTTTCTTGATTGCCTC	60.103	20	230	38471	38700	CAATTTCTGGCGCTTCTTCT	59.592	20	ATGCAGCTTTCTTGATTGCC	60.361	20	232	38471	38702	ATTTCTGGCGCTTCTTCTCC	60.846	20	GCAGCTTTCTTGATTGCCTC	60.103	20	228	38473	38700
Hippeastrum_albertii	69	p3	(ATT)3	9	39347	39355	psaB	LSC	Hippeastrum_albertii_69	ATAAAATGCGTCCCAAGCAG	60.096	20	TGGTTACCCGGTTGGTTAAA	60.081	20	255	39133	39387	TGGAACCACGTGCATCTAAA	60.111	20	TGGTTACCCGGTTGGTTAAA	60.081	20	157	39231	39387	GGCATTAATTTGGAACCACG	60.188	20	TGGTTACCCGGTTGGTTAAA	60.081	20	167	39221	39387
Hippeastrum_albertii	70	p3	(ATG)3	9	40034	40042	psaB	LSC	Hippeastrum_albertii_70	TAAAGACCCTTATGCCCACG	59.953	20	CTTTATGCCCAAAACCCTGA	59.931	20	275	39896	40170	TAAAGACCCTTATGCCCACG	59.953	20	TCTTTATGCCCAAAACCCTG	59.931	20	276	39896	40171	CCGGCAACGAGAAAAATAAA	60.068	20	CTTTATGCCCAAAACCCTGA	59.931	20	170	40001	40170
Hippeastrum_albertii	71	p3	(TTG)3	9	41639	41647	psaA	LSC	Hippeastrum_albertii_71	TATCGGGTATCAAACGGGAA	60.146	20	AACACCCATGCTTTAGCACC	60	20	235	41452	41686	TTATCGGGTATCAAACGGGA	60.146	20	AACACCCATGCTTTAGCACC	60	20	236	41451	41686	TGAATGTGGTGGACCAAAAA	59.792	20	AACACCCATGCTTTAGCACC	60	20	155	41532	41686
Hippeastrum_albertii	72	p3	(GCA)3	9	41932	41940	psaA	LSC	Hippeastrum_albertii_72	CATGCCCAGTTAAGGTGTGA	59.566	20	CCATATGTATTCCATGCCCC	59.862	20	228	41817	42044	CATGCCCAGTTAAGGTGTGA	59.566	20	CATATGTATTCCATGCCCCC	59.862	20	227	41817	42043	GGTGCCTAAGGACACGATCT	59.166	20	CATATGTATTCCATGCCCCC	59.862	20	193	41851	42043
Hippeastrum_albertii	73	p3	(ATG)3	9	42258	42266	psaA	LSC	Hippeastrum_albertii_73	TGACCAATACCCCAGTTGGT	60.088	20	TTATCCCAGTTTTGCCGAAG	60.067	20	201	42192	42392	TGACCAATACCCCAGTTGGT	60.088	20	CTTTATCCCAGTTTTGCCGA	60.067	20	203	42192	42394	CATGCCATGACGTTGTTAGG	59.988	20	GCGGATTTCTTGAGTTTTCG	59.823	20	235	42100	42334
Hippeastrum_albertii	74	p4	(TTTC)3	12	43240	43251	IGS	LSC	Hippeastrum_albertii_74	CCGCCAACAGTCAAGTTTTT	60.147	20	AGGCGCCTAATCGTTATGTC	59.209	20	180	43180	43359	CCTCTTTCCGGACAACACAT	59.966	20	GGCGCCTAATCGTTATGTCA	60.991	20	209	43150	43358	CCTCTTTCCGGACAACACAT	59.966	20	ATAGATCCGAACACTTGCCC	59.009	20	187	43150	43336
Hippeastrum_albertii	75	p1	(T)9	9	44549	44557	ycf3(intron)	LSC	Hippeastrum_albertii_75	GGATCTGATGCTACACCGCT	60.249	20	CGTCCAAAGCAACGATTTTT	60.11	20	277	44335	44611	CCCAAAAGCTCGCTAATTGA	60.335	20	CGTCCAAAGCAACGATTTTT	60.11	20	161	44451	44611	CCCAAAAGCTCGCTAATTGA	60.335	20	TACATCGTCCAAAGCAACGA	60.257	20	166	44451	44616
Hippeastrum_albertii	76	c	(T)9a(TTCT)3	22	44665	44686	ycf3(intron)	LSC	Hippeastrum_albertii_76	AAAAATCGTTGCTTTGGACG	60.11	20	GAAACCCATTCTTACCGCAA	59.938	20	166	44592	44757	AAAAATCGTTGCTTTGGACG	60.11	20	TATTTCCGGGCACTAGAACG	60.089	20	185	44592	44776	AAAAATCGTTGCTTTGGACG	60.11	20	TGGAATATTATTTCCGGGCA	60.11	20	193	44592	44784
Hippeastrum_albertii	77	p1	(A)8	8	45633	45640	ycf3(intron)	LSC	Hippeastrum_albertii_77	GGCTGGATCAATCGAGGATA	59.998	20	TCCGACAACTTCAGGAGAAAA	59.838	21	218	45493	45710	GGCTGGATCAATCGAGGATA	59.998	20	TTCCGACAACTTCAGGAGAAA	59.838	21	219	45493	45711	TTCTCGCGTCTTTTTCTCGT	60.132	20	TTCCTTTGTTTGTGGGATCA	58.947	20	269	45587	45855
Hippeastrum_albertii	78	p1	(A)9	9	46619	46627	IGS	LSC	Hippeastrum_albertii_78	AATTCACCAGCGTTACCGAC	60	20	CAAGGAAAGGGGTTCAGACA	60.081	20	263	46475	46737	ATATCGCGGAAAGAGCAAAA	59.816	20	CAAGGAAAGGGGTTCAGACA	60.081	20	143	46595	46737	AATATCGCGGAAAGAGCAAA	59.816	20	CAAGGAAAGGGGTTCAGACA	60.081	20	144	46594	46737
Hippeastrum_albertii	79	p3	(TAT)3	9	48015	48023	IGS	LSC
Hippeastrum_albertii	80	p1	(T)21	21	48079	48099	IGS	LSC
Hippeastrum_albertii	81	p1	(T)11	11	48130	48140	IGS	LSC
Hippeastrum_albertii	82	p2	(AT)5	10	48530	48539	IGS	LSC	Hippeastrum_albertii_82	CGACCCTTCCAGTATTCCAA	59.926	20	CTTGGAACCGTCGAATTCAT	59.933	20	244	48478	48721	ATTCCAAATCGCACCGTAAA	60.323	20	CTTGGAACCGTCGAATTCAT	59.933	20	231	48491	48721	CCAGTATTCCAAATCGCACC	60.331	20	CTTGGAACCGTCGAATTCAT	59.933	20	236	48486	48721
Hippeastrum_albertii	83	p2	(TA)5	10	49040	49049	trnL-UAA(intron)	LSC	Hippeastrum_albertii_83	CCTGGAACTAAAAATGGGCA	59.931	20	TGGATTCGGTATGGATTCGT	60.155	20	248	48865	49112	CCTGGAACTAAAAATGGGCA	59.931	20	ATGGATTCGGTATGGATTCG	59.605	20	249	48865	49113	CCTGGAACTAAAAATGGGCA	59.931	20	ATGGATTCGTTTCGCGATTA	60.424	20	238	48865	49102
Hippeastrum_albertii	84	p1	(T)9	9	49404	49412	IGS	LSC	Hippeastrum_albertii_84	CCCAGTAAAAAGCCCATTCA	59.931	20	TTCGGATCCATTTCTGAAAGA	59.631	21	116	49363	49478	CCCAGTAAAAAGCCCATTCA	59.931	20	TAATGGGAATTCCATGACCA	58.618	20	203	49363	49565	ATCCCCAGTAAAAAGCCCAT	59.666	20	TTCGGATCCATTTCTGAAAGA	59.631	21	119	49360	49478
Hippeastrum_albertii	85	p3	(AAC)3	9	51602	51610	ndhK	LSC	Hippeastrum_albertii_85	TTGGTTCAGGCATTTGTTCA	60.088	20	CAAACAACCCCCAATTCAGT	59.688	20	268	51436	51703	TTGGTTCAGGCATTTGTTCA	60.088	20	TACTTGACCAAACAACCCCC	59.688	20	276	51436	51711	GTCTGCTTGCCTAGGACTCG	60.156	20	TACTTGACCAAACAACCCCC	59.688	20	197	51515	51711
Hippeastrum_albertii	86	p1	(T)10	10	52622	52631	IGS	LSC	Hippeastrum_albertii_86	TCGTAATCGCACGTAATCGT	59.21	20	TGCTAGAAATCCCTAGCCGT	58.952	20	197	52494	52690	TCGTAATCGCACGTAATCGT	59.21	20	AATCCCTAGCCGTTTTATCCA	59.816	21	190	52494	52683	TCGTAATCGCACGTAATCGT	59.21	20	TGCTAGAAATCCCTAGCCGTT	60.23	21	197	52494	52690
Hippeastrum_albertii	87	p3	(GTT)3	9	53333	53341	IGS	LSC	Hippeastrum_albertii_87	AAATCCACAAACCAACCCAA	60.066	20	CTTCATCCCGACCCAACTAA	59.926	20	226	53229	53454	AAAATCCACAAACCAACCCA	60.066	20	CTTCATCCCGACCCAACTAA	59.926	20	227	53228	53454	CAAAATCCACAAACCAACCC	60.066	20	CTTCATCCCGACCCAACTAA	59.926	20	228	53227	53454
Hippeastrum_albertii	88	p1	(T)9	9	56737	56745	IGS	LSC	Hippeastrum_albertii_88	GGCCAATAATTTGAGCGATG	60.424	20	GAATTTGATTCGGTTGGGTG	60.17	20	247	56630	56876	GGCCAATAATTTGAGCGATG	60.424	20	TGAATTTGATTCGGTTGGGT	60.17	20	248	56630	56877	GCCAATAATTTGAGCGATGC	60.566	20	TGAATTTGATTCGGTTGGGT	60.17	20	247	56631	56877
Hippeastrum_albertii	89	c	(TA)5gt(TA)5	22	57112	57133	IGS	LSC	Hippeastrum_albertii_89	ATCTCGTTGGCTGCTGTTCT	60.02	20	CCATGAAAGGGAAGGGGTAT	60.011	20	223	57066	57288	ATTATTGCGATCTCGTTGGC	60.067	20	CCATGAAAGGGAAGGGGTAT	60.011	20	232	57057	57288	ATCTCGTTGGCTGCTGTTCT	60.02	20	TTCATCCATGAAAGGGAAGG	59.864	20	228	57066	57293
Hippeastrum_albertii	90	p2	(TA)7	14	57164	57177	IGS	LSC	Hippeastrum_albertii_90	ATCTCGTTGGCTGCTGTTCT	60.02	20	CCATGAAAGGGAAGGGGTAT	60.011	20	223	57066	57288	ATTATTGCGATCTCGTTGGC	60.067	20	CCATGAAAGGGAAGGGGTAT	60.011	20	232	57057	57288	ATCTCGTTGGCTGCTGTTCT	60.02	20	TTCATCCATGAAAGGGAAGG	59.864	20	228	57066	57293
Hippeastrum_albertii	91	p1	(T)8	8	57531	57538	IGS	LSC	Hippeastrum_albertii_91	TTTGAAAAACGAGGATTGGG	59.91	20	AGGCGTGAATGAAACCTTTG	60.11	20	162	57409	57570	TTTGAAAAACGAGGATTGGG	59.91	20	TGGTGACATAAGTCCCTCCC	59.779	20	236	57409	57644	TGGTGAATCAAATGCATGGT	59.781	20	AGGCGTGAATGAAACCTTTG	60.11	20	101	57470	57570
Hippeastrum_albertii	92	p3	(TTG)3	9	57591	57599	IGS	LSC	Hippeastrum_albertii_92	CAAAGGTTTCATTCACGCCT	60.11	20	CCAGTAGAAGATTCGGCAGC	59.978	20	276	57551	57826	CAAAGGTTTCATTCACGCCT	60.11	20	GAGTTACTCGGAATGCTGCC	59.843	20	215	57551	57765	CAAAGGTTTCATTCACGCCT	60.11	20	GGAGTTACTCGGAATGCTGC	59.843	20	216	57551	57766
Hippeastrum_albertii	93	p1	(T)8	8	59570	59577	IGS	LSC	Hippeastrum_albertii_93	GCTCCTTCTACCCACCCTGT	60.511	20	CCGGGGTATCGCTTCAATA	60.802	19	277	59411	59687	GCTCCTTCTACCCACCCTGT	60.511	20	AATCCGGGGTATCGCTTC	59.854	18	280	59411	59690	GCTCCTTCTACCCACCCTGT	60.511	20	TCCGGGGTATCGCTTCAATA	62.553	20	278	59411	59688
Hippeastrum_albertii	94	p2	(AT)5	10	59641	59650	IGS	LSC	Hippeastrum_albertii_94	GCTCCTTCTACCCACCCTGT	60.511	20	CCGGGGTATCGCTTCAATA	60.802	19	277	59411	59687	GCTCCTTCTACCCACCCTGT	60.511	20	AATCCGGGGTATCGCTTC	59.854	18	280	59411	59690	GCTCCTTCTACCCACCCTGT	60.511	20	TCCGGGGTATCGCTTCAATA	62.553	20	278	59411	59688
Hippeastrum_albertii	95	p1	(A)9	9	61347	61355	accD	LSC	Hippeastrum_albertii_95	CCAATCGTACCGCGTAATCT	59.982	20	AAAATGGGAGTTCTTGGTAGACA	59.056	23	157	61263	61419	AGTACCCGACGGTTCACAAG	60.028	20	AAAATGGGAGTTCTTGGTAGACA	59.056	23	212	61208	61419	GCTGAACCCAATGCCTACAT	59.962	20	AAAATGGGAGTTCTTGGTAGACA	59.056	23	277	61143	61419
Hippeastrum_albertii	96	p1	(T)8	8	62388	62395	ycf4	LSC	Hippeastrum_albertii_96	TACCCGGATTTCCATCTCAG	59.887	20	AGATGCGACGATTTATTCCG	60.06	20	204	62360	62563	TACCCGGATTTCCATCTCAG	59.887	20	ACGACGAGGAAAAAGACCCT	60.11	20	275	62360	62634	TACCCGGATTTCCATCTCAG	59.887	20	GAAGGAAGATGCGACGATTT	59.273	20	210	62360	62569
Hippeastrum_albertii	97	p1	(T)9	9	63370	63378	IGS	LSC	Hippeastrum_albertii_97	CGAATTTGCCCAATTGAGAT	59.901	20	AAGCGCGAGTTCTATAACAAGG	59.939	22	219	63277	63495	CGAATTTGCCCAATTGAGAT	59.901	20	GCGCGAGTTCTATAACAAGG	57.69	20	217	63277	63493	CGAATTTGCCCAATTGAGAT	59.901	20	AGCGCGAGTTCTATAACAAGG	58.688	21	218	63277	63494
Hippeastrum_albertii	98	p1	(A)8	8	63561	63568	cemA	LSC	Hippeastrum_albertii_98	TTTTTCATCCGAAAGGGGAT	60.614	20	TGAGAGAGAGACCCACCAGG	60.388	20	262	63373	63634	TTTTTCATCCGAAAGGGGAT	60.614	20	GCAAGATACGGGAGGGAAGT	60.464	20	225	63373	63597	CATCCGAAAGGGGATCCTTA	61.135	20	TGAGAGAGAGACCCACCAGG	60.388	20	257	63378	63634
Hippeastrum_albertii	99	p2	(TC)5	10	63625	63634	cemA	LSC	Hippeastrum_albertii_99	ACTTCCCTCCCGTATCTTGC	60.464	20	CATTGTGCGTTTTGACCAAT	59.444	20	280	63578	63857	AAAGCATTGACTTCCCTCCC	60.443	20	CGATTGCCTAGTATTCCACCA	59.967	21	120	63569	63688	ACTTCCCTCCCGTATCTTGC	60.464	20	TGTGCGTTTTGACCAATTGTA	60.022	21	277	63578	63854
Hippeastrum_albertii	100	p4	(AATG)3	12	64235	64246	cemA	LSC	Hippeastrum_albertii_100	TTTTTAAATCGCGCATCTCC	60.172	20	CGAGTCTGCCGTTGTACTGA	60.049	20	204	64190	64393	TTTAAATCGCGCATCTCCTT	59.816	20	CGAGTCTGCCGTTGTACTGA	60.049	20	202	64192	64393	TTTTAAATCGCGCATCTCCT	59.816	20	CGAGTCTGCCGTTGTACTGA	60.049	20	203	64191	64393
Hippeastrum_albertii	101	p3	(AAT)3	9	65750	65758	IGS	LSC	Hippeastrum_albertii_101	CATTCCTGGCACTAGGCACT	60.277	20	AAGGAGTTCCGATAGACCCG	60.455	20	244	65576	65819	TGTATCCCATTCCTGGCACT	60.34	20	AAGGAGTTCCGATAGACCCG	60.455	20	251	65569	65819	TGTATCCCATTCCTGGCACT	60.34	20	AGTTCCGATAGACCCGGAAA	60.817	20	247	65569	65815
Hippeastrum_albertii	102	p1	(A)10	10	65999	66008	IGS	LSC	Hippeastrum_albertii_102	CGGGTCTATCGGAACTCCTT	60.455	20	CTAATCCGCCTTTCAACCAA	60.067	20	242	65800	66041	CGGGTCTATCGGAACTCCTT	60.455	20	CGACTCTAATCCGCCTTTCA	60.344	20	247	65800	66046	CGGGTCTATCGGAACTCCTT	60.455	20	TAATCCGCCTTTCAACCAAA	60.427	20	241	65800	66040
Hippeastrum_albertii	103	p1	(T)8	8	67804	67811	IGS	LSC	Hippeastrum_albertii_103	TCTTGAGAAAAATTGATGGGTTC	59.472	23	GGTTGCATTGCGACTATTGA	59.694	20	246	67696	67941	TCTTGAGAAAAATTGATGGGTTC	59.472	23	ATAACAATGGTTGCATTGCG	59.448	20	254	67696	67949	TCTTGAGAAAAATTGATGGGTTC	59.472	23	TGGTTGCATTGCGACTATTG	60.665	20	247	67696	67942
Hippeastrum_albertii	104	p1	(A)10	10	68087	68096	IGS	LSC	Hippeastrum_albertii_104	CTTCTTCGAATCGAGTTGGC	59.955	20	AGCAGCCAATAGAAAACCGA	59.845	20	146	68057	68202	CTTCTTCGAATCGAGTTGGC	59.955	20	GCAGCCAATAGAAAACCGAA	60.209	20	145	68057	68201	CTTCTTCGAATCGAGTTGGC	59.955	20	ACGGGAAGGGACCATAGAAT	59.651	20	269	68057	68325
Hippeastrum_albertii	105	p1	(T)10	10	68765	68774	IGS	LSC	Hippeastrum_albertii_105	ACCTACGACATCGGGTTTTG	59.853	20	GCAAGACGCATTGGAGTACA	59.871	20	127	68672	68798	ACCTACGACATCGGGTTTTG	59.853	20	TTTCATTTTTGCACCCCAAT	60.167	20	151	68672	68822	CCTCTTTGCAGGAGGTCAAA	60.366	20	GCAAGACGCATTGGAGTACA	59.871	20	234	68565	68798
Hippeastrum_albertii	106	p1	(C)10	10	69524	69533	IGS	LSC	Hippeastrum_albertii_106	CACAGCACCCGTGCTAACTA	59.928	20	TAGATCCACCGGATTTTTGC	59.901	20	249	69349	69597	ATATCTCTCCACAGCACCCG	60.096	20	TAGATCCACCGGATTTTTGC	59.901	20	258	69340	69597	TTGGGTCTTTAGCGGGTCTA	59.702	20	TAGATCCACCGGATTTTTGC	59.901	20	220	69378	69597
Hippeastrum_albertii	107	p1	(T)13	13	69856	69868	IGS	LSC	Hippeastrum_albertii_107	AAGCTCCACGAAATCATAGCA	59.859	21	TCGACCCGAACCTAAGAAGA	59.807	20	253	69652	69904	AAGCTCCACGAAATCATAGCA	59.859	21	TTTCGACCCGAACCTAAGAA	59.679	20	255	69652	69906	AAGCTCCACGAAATCATAGCA	59.859	21	TTTTCGACCCGAACCTAAGA	59.679	20	256	69652	69907
Hippeastrum_albertii	108	p3	(AAC)3	9	70496	70504	rps18	LSC	Hippeastrum_albertii_108	CAAGCGATCTTTTCGTAGGC	59.982	20	ATCGACTCGGCTCTCTCAAA	60.096	20	237	70358	70594	CCAAGCGATCTTTTCGTAGG	59.839	20	ATCGACTCGGCTCTCTCAAA	60.096	20	238	70357	70594	CAAGCGATCTTTTCGTAGGC	59.982	20	CGACTCGGCTCTCTCAAACT	59.745	20	235	70358	70592
Hippeastrum_albertii	109	p1	(T)11	11	70761	70771	IGS	LSC	Hippeastrum_albertii_109	TTTGAGAGAGCCGAGTCGAT	60.096	20	AGAATGGACTCCGGGAAGAT	59.896	20	263	70575	70837	TTTGAGAGAGCCGAGTCGAT	60.096	20	TCCGGGAAGATGGAATAAAA	59.342	20	254	70575	70828	TTTGAGAGAGCCGAGTCGAT	60.096	20	CTCCGGGAAGATGGAATAAA	58.971	20	255	70575	70829
Hippeastrum_albertii	110	p4	(ATTT)3	12	70800	70811	IGS	LSC	Hippeastrum_albertii_110	TTTGAGAGAGCCGAGTCGAT	60.096	20	AGAATGGACTCCGGGAAGAT	59.896	20	263	70575	70837	GAGAGAGCCGAGTCGATCC	60.048	19	AGAATGGACTCCGGGAAGAT	59.896	20	260	70578	70837	AGCCGAGTCGATCCCTAGA	59.918	19	AGAATGGACTCCGGGAAGAT	59.896	20	255	70583	70837
Hippeastrum_albertii	111	p1	(A)9	9	72554	72562	clpP(intron)	LSC	Hippeastrum_albertii_111	ATAAAGGGTTGCCCGTTCTT	59.835	20	CCGTATGCAATGCACAAAAG	60.133	20	274	72348	72621	AGTTCTTCCGCTTCCAGGAT	60.212	20	CCGTATGCAATGCACAAAAG	60.133	20	215	72407	72621	TCTTCCGCTTCCAGGATAAA	59.778	20	CCGTATGCAATGCACAAAAG	60.133	20	212	72410	72621
Hippeastrum_albertii	112	p1	(A)9	9	72671	72679	clpP(intron)	LSC	Hippeastrum_albertii_112	CTTTTGTGCATTGCATACGG	60.133	20	CATTCAACGATCTGAATCGG	59.075	20	105	72602	72706	CAGGCATCTTTTGTGCATTG	60.257	20	CATTCAACGATCTGAATCGG	59.075	20	112	72595	72706	TGAACATCCGTACAGGCATC	59.527	20	CATTCAACGATCTGAATCGG	59.075	20	124	72583	72706
Hippeastrum_albertii	113	p1	(A)10	10	72745	72754	clpP(intron)	LSC	Hippeastrum_albertii_113	CATCCGATTCAGATCGTTGA	59.604	20	TCGGGAGTACATTTCAGCGT	60.657	20	273	72684	72956	TCCATCCGATTCAGATCGTT	60.426	20	TCGGGAGTACATTTCAGCGT	60.657	20	275	72682	72956	TCCATCCGATTCAGATCGTT	60.426	20	CGGGAGTACATTTCAGCGTC	60.657	20	274	72682	72955
Hippeastrum_albertii	114	p1	(T)14	14	72851	72864	clpP(intron)	LSC	Hippeastrum_albertii_114	CATCCGATTCAGATCGTTGA	59.604	20	TCGGGAGTACATTTCAGCGT	60.657	20	273	72684	72956	TCCATCCGATTCAGATCGTT	60.426	20	TCGGGAGTACATTTCAGCGT	60.657	20	275	72682	72956	TCCATCCGATTCAGATCGTT	60.426	20	CGGGAGTACATTTCAGCGTC	60.657	20	274	72682	72955
Hippeastrum_albertii	115	p1	(T)8	8	72878	72885	clpP(intron)	LSC	Hippeastrum_albertii_115	CATCCGATTCAGATCGTTGA	59.604	20	TCGGGAGTACATTTCAGCGT	60.657	20	273	72684	72956	TCCATCCGATTCAGATCGTT	60.426	20	TCGGGAGTACATTTCAGCGT	60.657	20	275	72682	72956	TCCATCCGATTCAGATCGTT	60.426	20	CGGGAGTACATTTCAGCGTC	60.657	20	274	72682	72955
Hippeastrum_albertii	116	p1	(T)9	9	73550	73558	clpP(intron)	LSC	Hippeastrum_albertii_116	TGGATGCATACGGTTCAAAA	59.93	20	GGACCCAGTCAGGAACAAGA	60.088	20	259	73484	73742	TTTGGATGCATACGGTTCAA	59.93	20	GGACCCAGTCAGGAACAAGA	60.088	20	261	73482	73742	TGGATGCATACGGTTCAAAA	59.93	20	AAGGACCCAGTCAGGAACAA	59.549	20	261	73484	73744
Hippeastrum_albertii	117	p1	(A)8	8	73609	73616	clpP(intron)	LSC	Hippeastrum_albertii_117	TGGATGCATACGGTTCAAAA	59.93	20	GGACCCAGTCAGGAACAAGA	60.088	20	259	73484	73742	TTTGGATGCATACGGTTCAA	59.93	20	GGACCCAGTCAGGAACAAGA	60.088	20	261	73482	73742	TGGATGCATACGGTTCAAAA	59.93	20	AAGGACCCAGTCAGGAACAA	59.549	20	261	73484	73744
Hippeastrum_albertii	118	p1	(A)10	10	73640	73649	clpP(intron)	LSC	Hippeastrum_albertii_118	TGGATGCATACGGTTCAAAA	59.93	20	GGACCCAGTCAGGAACAAGA	60.088	20	259	73484	73742	TTTGGATGCATACGGTTCAA	59.93	20	GGACCCAGTCAGGAACAAGA	60.088	20	261	73482	73742	TGGATGCATACGGTTCAAAA	59.93	20	AAGGACCCAGTCAGGAACAA	59.549	20	261	73484	73744
Hippeastrum_albertii	119	c*	(ATT)3(T)10*	17	74374	74390	IGS	LSC	Hippeastrum_albertii_119	TCGCACTATACGTCAACCCA	60.134	20	GAACGATCGATCCCTTCATT	58.937	20	259	74221	74479	TCGCACTATACGTCAACCCA	60.134	20	TCTTCCCCTAAAAACCTTCCA	59.925	21	216	74221	74436	TCTCGATCGGTGGAGAAAAC	60.195	20	TCTTCCCCTAAAAACCTTCCA	59.925	21	271	74166	74436
Hippeastrum_albertii	120	c	(T)8gcagctt(TTG)3	24	75467	75490	psbB	LSC	Hippeastrum_albertii_120	GGGAATCGCCTCTCATCATA	59.998	20	TGGAAGTATCCCTGATCCCA	60.272	20	255	75320	75574	TCATCATATTGCAGCGGGTA	60.058	20	TAGTCCGGCACCAACTCTTC	60.255	20	277	75332	75608	TCATCATATTGCAGCGGGTA	60.058	20	TGGAAGTATCCCTGATCCCA	60.272	20	243	75332	75574
Hippeastrum_albertii	121	p1	(T)12	12	76292	76303	IGS	LSC	Hippeastrum_albertii_121	CATGGCGCTAGAACCTTGTT	60.27	20	AAAGGGGGAACGAATCAAAG	60.291	20	239	76137	76375	CATGGCGCTAGAACCTTGTT	60.27	20	AGAAAAAGGGGGAACGAATC	59.397	20	243	76137	76379	CATGGCGCTAGAACCTTGTT	60.27	20	AAAAGGGGGAACGAATCAAA	60.644	20	240	76137	76376
Hippeastrum_albertii	122	p1	(T)8	8	77173	77180	IGS	LSC	Hippeastrum_albertii_122	GGACTACGCCACTTATGGGA	59.955	20	AAGTCACACGCTCATATTCCG	60.147	21	234	76976	77209	ACTTATGGGAGTCGCAATGG	59.955	20	AAGTCACACGCTCATATTCCG	60.147	21	224	76986	77209	GGACTACGCCACTTATGGGA	59.955	20	AGTCACACGCTCATATTCCG	58.751	20	233	76976	77208
Hippeastrum_albertii	123	p1	(A)8	8	77387	77394	petB(intron)	LSC	Hippeastrum_albertii_123	CTATTCAGACCTCGCAACCG	60.786	20	CCACGATGATTTAGCCTCAAG	59.716	21	221	77361	77581	CTATTCAGACCTCGCAACCG	60.786	20	AACCACGATGATTTAGCCTCA	59.583	21	223	77361	77583	TATTCAGACCTCGCAACCG	59.808	19	CCACGATGATTTAGCCTCAAG	59.716	21	220	77362	77581
Hippeastrum_albertii	124	p1	(A)9	9	77696	77704	petB(intron)	LSC	Hippeastrum_albertii_124	GCTTGAGGCTAAATCATCGTG	59.859	21	CGATTTGTCCCGAAGATAGG	59.523	20	279	77560	77838	TTGAGGCTAAATCATCGTGG	58.721	20	CGATTTGTCCCGAAGATAGG	59.523	20	277	77562	77838	CTTGAGGCTAAATCATCGTGG	59.716	21	CGATTTGTCCCGAAGATAGG	59.523	20	278	77561	77838
Hippeastrum_albertii	125	p1	(G)8	8	77953	77960	petB(intron)	LSC	Hippeastrum_albertii_125	TGTTTGAGCCGTACGAGATG	59.864	20	GTCATAGCAAAGCCCGTAGC	59.873	20	231	77911	78141	CCGTCGAAATCGGTATTTGT	59.823	20	GTCATAGCAAAGCCCGTAGC	59.873	20	258	77884	78141	TGTTTGAGCCGTACGAGATG	59.864	20	CCGTAACGGTTGGACGATAG	60.378	20	257	77911	78167
Hippeastrum_albertii	126	p1	(A)10	10	80224	80233	IGS	LSC	Hippeastrum_albertii_126	TCGCGTGTCGAAGATAAAAA	59.443	20	CAGAAGCATTTCGCAATCAA	59.953	20	130	80172	80301	ATTCAACCGCGAAATACCAC	59.829	20	ACAGAAGCATTTCGCAATCA	59.425	20	240	80063	80302	TCGCGTGTCGAAGATAAAAA	59.443	20	CCAATCAGAACTATCCCCCA	59.744	20	278	80172	80449
Hippeastrum_albertii	127	p3	(TAT)3	9	81280	81288	IGS	LSC	Hippeastrum_albertii_127	AGTGTTCGAGTGGATCCTGC	60.269	20	TTGATCAGGGTATGCAACGA	60.073	20	273	81236	81508	AGTGTTCGAGTGGATCCTGC	60.269	20	TGATCAGGGTATGCAACGAG	59.673	20	272	81236	81507	TGTTCGAGTGGATCCTGCTA	59.394	20	TTGATCAGGGTATGCAACGA	60.073	20	271	81238	81508
Hippeastrum_albertii	128	p3	(GGA)3	9	82446	82454	IGS	LSC	Hippeastrum_albertii_128	CCAGGTAACCCCCTTGAAGT	60.218	20	CGAGGCATAATGACAGATCG	59.251	20	184	82342	82525	TCATTCCAGGTAACCCCCTT	60.549	20	TTCTTTCCACTTCTCGAGGC	59.55	20	203	82337	82539	TTCATTCCAGGTAACCCCCT	60.549	20	TTCTTTCCACTTCTCGAGGC	59.55	20	204	82336	82539
Hippeastrum_albertii	129	p1	(T)14	14	82902	82915	IGS	LSC	Hippeastrum_albertii_129	ATAGCGTCTCTGCCCATGAC	60.249	20	TCATTAGCCCCCGAGGTATT	60.653	20	242	82836	83077	ATAGCGTCTCTGCCCATGAC	60.249	20	TTCATTAGCCCCCGAGGTAT	60.653	20	243	82836	83078	ATAGCGTCTCTGCCCATGAC	60.249	20	TAGTTTCATTAGCCCCCGAG	59.178	20	247	82836	83082
Hippeastrum_albertii	130	p1	(A)12	12	83466	83477	IGS	LSC	Hippeastrum_albertii_130	ATTCTCGAGCTCCGCTGTTA	60.118	20	GATGAAAAACAACTGCGGGT	59.978	20	153	83368	83520	TTCTCGAGCTCCGCTGTTAT	60.118	20	GCAAAATGCCGATACGAACT	60.103	20	228	83369	83596	ATTCTCGAGCTCCGCTGTTA	60.118	20	GCAAAATGCCGATACGAACT	60.103	20	229	83368	83596
Hippeastrum_albertii	131	p3	(TTA)3	9	84530	84538	rpl16(intron)	LSC	Hippeastrum_albertii_131	TTGTTCCCGAGTGAATCTCC	60.05	20	GCGGATAAATGGAAAGGTGA	59.901	20	199	84477	84675	TTGTTCCCGAGTGAATCTCC	60.05	20	GATGCGGATAAATGGAAAGG	59.369	20	202	84477	84678	TTGTTCCCGAGTGAATCTCC	60.05	20	GGATGCGGATAAATGGAAAG	59.369	20	203	84477	84679
Hippeastrum_albertii	132	p3	(TGC)3	9	85978	85986	rpl22	LSC	Hippeastrum_albertii_132	CCGTTGACTTCGGCTTTACT	59.378	20	GCGGGGGATAACCTAATGAT	60.006	20	272	85912	86183	TCAGCTTCGTTCAAACCCAT	60.636	20	GCGGGGGATAACCTAATGAT	60.006	20	242	85942	86183	ATCAGCTTCGTTCAAACCCA	60.636	20	GCGGGGGATAACCTAATGAT	60.006	20	243	85941	86183
Hippeastrum_albertii	133	p1	(T)8	8	86203	86210	IGS	IRb	Hippeastrum_albertii_133	ATCATTAGGTTATCCCCCGC	60.006	20	GAATTCGCGCCTACTCTGAC	59.985	20	117	86164	86280	ATCATTAGGTTATCCCCCGC	60.006	20	AGAATTCGCGCCTACTCTGA	60.118	20	118	86164	86281	ATCATTAGGTTATCCCCCGC	60.006	20	TTCGCGCCTACTCTGACTTT	60.154	20	114	86164	86277
Hippeastrum_albertii	134	p1	(T)9	9	86475	86483	rps19	IRb	Hippeastrum_albertii_134	TATGGCCAATCATTTTGGGT	60.016	20	GAGTAATCAGCTGTGGCACG	59.47	20	154	86355	86508	TGGCCAATCATTTTGGGTAT	60.016	20	GAGTAATCAGCTGTGGCACG	59.47	20	152	86357	86508	ATGGCCAATCATTTTGGGTA	60.016	20	GAGTAATCAGCTGTGGCACG	59.47	20	153	86356	86508
Hippeastrum_albertii	135	p3	(CTT)3	9	86808	86816	rpl2	IRb	Hippeastrum_albertii_135	TCGCCCATCACATTATTTCA	59.891	20	CGAAGCGTTGGCTAGGTAAG	60.032	20	252	86703	86954	TCGCCCATCACATTATTTCA	59.891	20	TGGCTAGGTAAGCGTCCTGT	59.898	20	244	86703	86946	TCGCCCATCACATTATTTCA	59.891	20	TAGAGCTGGATCGAAGCGTT	60.118	20	263	86703	86965
Hippeastrum_albertii	136	p1	(A)8	8	87212	87219	rpl2(intron)	IRb	Hippeastrum_albertii_136	GGACCTCCCCAGATGGTAAT	60.015	20	GCCGTATGCTTTGGAAGAAG	59.845	20	221	87039	87259	GGACCTCCCCAGATGGTAAT	60.015	20	AAGCCGTATGCTTTGGAAGA	59.845	20	223	87039	87261	GGACCTCCCCAGATGGTAAT	60.015	20	AGAAAGCCGTATGCTTTGGA	59.845	20	226	87039	87264
Hippeastrum_albertii	137	p1	(T)8	8	90354	90361	ycf2	IRb	Hippeastrum_albertii_137	TGGATCTTCCTCAATGTCCC	59.862	20	CTTTATTTTCCGATCGCCTG	59.677	20	245	90239	90483	CACGAAACGTGAGAAGCAGA	60.175	20	CTTTATTTTCCGATCGCCTG	59.677	20	218	90266	90483	TCACGAAACGTGAGAAGCAG	60.175	20	CTTTATTTTCCGATCGCCTG	59.677	20	219	90265	90483
Hippeastrum_albertii	138	p1	(A)8	8	90622	90629	ycf2	IRb	Hippeastrum_albertii_138	GTTCCGAAGGATGAACCAGA	60.05	20	CTTTGTTCCGGTCATGGAAT	59.79	20	103	90570	90672	GTTCCGAAGGATGAACCAGA	60.05	20	GATCCAACCCGTAGGAATCA	59.75	20	244	90570	90813	GTTCCGAAGGATGAACCAGA	60.05	20	AGATTCGGCTCGGTTATTGA	59.668	20	194	90570	90763
Hippeastrum_albertii	139	p1	(A)8	8	90815	90822	ycf2	IRb	Hippeastrum_albertii_139	TCAATAACCGAGCCGAATCT	59.668	20	CGCTGTTTTTCGTTTTGGAT	60.11	20	246	90744	90989	TCAATAACCGAGCCGAATCT	59.668	20	CTGCCTCCATGATGTTGTTG	60.112	20	277	90744	91020	CAATAACCGAGCCGAATCTG	60.597	20	CGCTGTTTTTCGTTTTGGAT	60.11	20	245	90745	90989
Hippeastrum_albertii	140	p1	(A)9	9	92104	92112	ycf2	IRb	Hippeastrum_albertii_140	TTTTCTGTGGAAAAGACCCG	60.081	20	GATCGGATCGAATTGGAAAA	59.84	20	250	92001	92250	TGTGGAAAAGACCCGTATCC	59.79	20	GATCGGATCGAATTGGAAAA	59.84	20	245	92006	92250	TTTTCTGTGGAAAAGACCCG	60.081	20	GGATCGAATTGGAAAATGGA	59.699	20	246	92001	92246
Hippeastrum_albertii	141	p2	(GA)5	10	92125	92134	ycf2	IRb	Hippeastrum_albertii_141	TTTTCTGTGGAAAAGACCCG	60.081	20	GATCGGATCGAATTGGAAAA	59.84	20	250	92001	92250	TGTGGAAAAGACCCGTATCC	59.79	20	GATCGGATCGAATTGGAAAA	59.84	20	245	92006	92250	TTTTCTGTGGAAAAGACCCG	60.081	20	GGATCGAATTGGAAAATGGA	59.699	20	246	92001	92246
Hippeastrum_albertii	142	p3	(TCT)3	9	92802	92810	ycf2	IRb	Hippeastrum_albertii_142	TGGCCAATTCCTCAGAAGAT	59.629	20	TCACTAGAGGCTCGGGAAAA	59.948	20	248	92730	92977	TCCTTACTTCGACAGGGTGC	60.255	20	ATCAATGGAACGGGTGACTC	59.786	20	262	92596	92857	ATCATGGCCAATTCCTCAGA	60.426	20	TCACTAGAGGCTCGGGAAAA	59.948	20	252	92726	92977
Hippeastrum_albertii	143	p3	(CTT)3	9	92914	92922	ycf2	IRb	Hippeastrum_albertii_143	TCAAGAAATGCTCGGGAGTT	59.813	20	TCACTAGAGGCTCGGGAAAA	59.948	20	104	92874	92977	TGGGCACATCTGAGATCAAG	59.787	20	TCACTAGAGGCTCGGGAAAA	59.948	20	119	92859	92977	GAGTCACCCGTTCCATTGAT	59.786	20	TCACTAGAGGCTCGGGAAAA	59.948	20	140	92838	92977
Hippeastrum_albertii	144	p3	(GGT)3	9	93178	93186	ycf2	IRb	Hippeastrum_albertii_144	AATACGGGGTTCTGCTTCTG	59.195	20	CGACCCAGGATTCGATTTTA	59.894	20	263	93140	93402	AATACGGGGTTCTGCTTCTG	59.195	20	TTCGATTGATGGGATTTGGT	60.133	20	143	93140	93282	TCTCTGGAAGAAATACGGGG	59.122	20	CGACCCAGGATTCGATTTTA	59.894	20	274	93129	93402
Hippeastrum_albertii	145	p3	(TGA)3	9	93420	93428	ycf2	IRb	Hippeastrum_albertii_145	TAAAATCGAATCCTGGGTCG	59.894	20	AAATTGATCCCGGTTGTTCA	60.17	20	185	93383	93567	TAAAATCGAATCCTGGGTCG	59.894	20	TCCCGGTTGTTCAATCATTT	60.17	20	178	93383	93560	ACGTGAACGGTGATTGGATT	60.24	20	AAATTGATCCCGGTTGTTCA	60.17	20	210	93358	93567
Hippeastrum_albertii	146	p3	(TGA)3	9	93960	93968	ycf2	IRb	Hippeastrum_albertii_146	AACTGGACGATCCTGTTTGG	59.966	20	CAAATCGGTCTATTTTCGGC	59.547	20	245	93794	94038	AACTGGACGATCCTGTTTGG	59.966	20	AATCGGTCTATTTTCGGCGT	60.821	20	243	93794	94036	CTGGACGATCCTGTTTGGTC	60.51	20	CAAATCGGTCTATTTTCGGC	59.547	20	243	93796	94038
Hippeastrum_albertii	147	p3	(GAA)3	9	94641	94649	ycf2	IRb	Hippeastrum_albertii_147	GAAGGGCTGTTGCACAAAAT	60.118	20	ATCCATAAGAAGCGATCCCA	59.486	20	246	94576	94821	CAGATAGGAAGGGCTGTTGC	59.836	20	ATCCATAAGAAGCGATCCCA	59.486	20	253	94569	94821	GAAGGGCTGTTGCACAAAAT	60.118	20	TTTCTTCATGCTCGTTCCAA	59.395	20	140	94576	94715
Hippeastrum_albertii	148	p1	(A)8	8	98137	98144	ndhB	IRb	Hippeastrum_albertii_148	AATATCGAAAATTCGCGTGG	59.928	20	CATGCACGGTTTTGAATGAG	60.111	20	136	98083	98218	AATATCGAAAATTCGCGTGG	59.928	20	CTCATGCACGGTTTTGAATG	60.111	20	138	98083	98220	AATATCGAAAATTCGCGTGG	59.928	20	TGCACGGTTTTGAATGAGAG	59.84	20	134	98083	98216
Hippeastrum_albertii	149	p3	(AGA)3	9	99504	99512	ndhB	IRb	Hippeastrum_albertii_149	TTTCCATCGGAACAATAGGG	59.756	20	TGGGACTTTTTCGGAGATTG	60.044	20	277	99400	99676	TTTCCATCGGAACAATAGGG	59.756	20	CTTTTTCGGAGATTGGATGC	59.645	20	272	99400	99671	GAACAATAGGGCCGTTATGC	59.438	20	TGGGACTTTTTCGGAGATTG	60.044	20	268	99409	99676
Hippeastrum_albertii	150	p1	(T)9	9	101683	101691	IGS	IRb	Hippeastrum_albertii_150	TTCATTTGGAATCTGGGCTC	60.014	20	GCTCGATGAGAAAATGGGTC	59.635	20	162	101646	101807	CATATGCGGATCAAATCACG	59.914	20	GCTCGATGAGAAAATGGGTC	59.635	20	279	101529	101807	TTCTCGATCAATCCCTTTGC	60.155	20	GCTCGATGAGAAAATGGGTC	59.635	20	229	101579	101807
Hippeastrum_albertii	151	p3	(AAG)3	9	102756	102764	IGS	IRb	Hippeastrum_albertii_151	CATAGGAACTCCGGAATGGA	59.887	20	ACGGATTCGAGCCATAACAC	59.962	20	272	102681	102952	CTCCGGAATGGAAATTGAAA	59.872	20	ACGGATTCGAGCCATAACAC	59.962	20	264	102689	102952	AAGAAATGGCGTGGAAACAC	59.978	20	AGGGGAAGCAGAACAAGTCA	59.844	20	146	102656	102801
Hippeastrum_albertii	152	p1	(A)9	9	102862	102870	IGS	IRb	Hippeastrum_albertii_152	CAAGAAGAAGGGGTGATCCA	60.042	20	ACGGATTCGAGCCATAACAC	59.962	20	199	102754	102952	CATAGGAACTCCGGAATGGA	59.887	20	ACGGATTCGAGCCATAACAC	59.962	20	272	102681	102952	CTCCGGAATGGAAATTGAAA	59.872	20	ACGGATTCGAGCCATAACAC	59.962	20	264	102689	102952
Hippeastrum_albertii	153	p3	(AAC)3	9	103526	103534	rrn16	IRb	Hippeastrum_albertii_153	CTAGCGGCATGCTTAACACA	60.037	20	TCCTTTTGCTCCTCAGCCTA	60.088	20	147	103430	103576	CTAGCGGCATGCTTAACACA	60.037	20	CTTTTGCTCCTCAGCCTACG	60.147	20	145	103430	103574	CTAGCGGCATGCTTAACACA	60.037	20	CATCCTCTCGGACCAGCTAC	59.827	20	240	103430	103669
Hippeastrum_albertii	154	p1	(T)8	8	105655	105662	trnI-GAU(intron)	IRb	Hippeastrum_albertii_154	CGCATCTTCACAGACCAAGA	59.984	20	TCGTAGTGACTGAGGGGGTC	60.112	20	271	105578	105848	CGCATCTTCACAGACCAAGA	59.984	20	TTGCTGCTTTCTCCAGACCT	60.134	20	118	105578	105695	AACTACGAGATCGCCCCTTT	60.096	20	TCGTAGTGACTGAGGGGGTC	60.112	20	252	105597	105848
Hippeastrum_albertii	155	p3	(CTG)3	9	107431	107439	rrn23	IRb	Hippeastrum_albertii_155	CGGGGAGTTGAAAATAAGCA	60.067	20	GCTACTGGACTCTCGCCATC	59.981	20	274	107373	107646	CGGGGAGTTGAAAATAAGCA	60.067	20	CTGGACTCTCGCCATCTAGG	59.966	20	270	107373	107642	AGGAAAGGCTTACGGTGGAT	59.962	20	TTTTCACGGTTTAGGCTGCT	59.883	20	258	107304	107561
Hippeastrum_albertii	156	p5	(CGAAA)3	15	110824	110838	IGS	IRb	Hippeastrum_albertii_156	ACGCGCTTTCACATCTTCTT	60.022	20	GAAAGGTCCTTCCCTTTTGG	59.912	20	203	110799	111001	AACGCGCTTTCACATCTTCT	60.022	20	GAAAGGTCCTTCCCTTTTGG	59.912	20	204	110798	111001	AGAAACGCGCTTTCACATCT	60.022	20	GAAAGGTCCTTCCCTTTTGG	59.912	20	207	110795	111001
Hippeastrum_albertii	157	p3	(CAA)3	9	112484	112492	ycf1	IRb	Hippeastrum_albertii_157	CCAAGTTCAACGTTAGCCAGA	60.29	21	GAATCGAATGATTTTGCCGT	59.907	20	163	112436	112598	CCAAGTTCAACGTTAGCCAGA	60.29	21	CGAATGATTTTGCCGTATCC	60.289	20	159	112436	112594	CCAAGTTCAACGTTAGCCAG	58.431	20	GAATCGAATGATTTTGCCGT	59.907	20	163	112436	112598
Hippeastrum_albertii	158	p1	(A)8	8	113686	113693	ndhF	SSC	Hippeastrum_albertii_158	CCGATTCGTGAGGATAGGTG	60.474	20	GACGTTTGCGGATTCATTTT	59.945	20	246	113583	113828	CCGATTCGTGAGGATAGGTG	60.474	20	ACGTTTGCGGATTCATTTTC	59.945	20	245	113583	113827	TCCGATTCGTGAGGATAGGT	59.508	20	ACGTTTGCGGATTCATTTTC	59.945	20	246	113582	113827
Hippeastrum_albertii	159	p3	(TAA)3	9	114623	114631	ndhF	SSC	Hippeastrum_albertii_159	GAGGGAATTGTGCGGATTTA	59.901	20	GGCAAGTGCCTGTCAAAAAG	60.807	20	224	114459	114682	TTGTGCGGATTTAGCAACTG	59.872	20	GGCAAGTGCCTGTCAAAAAG	60.807	20	217	114466	114682	GAGGGAATTGTGCGGATTTA	59.901	20	GCAAGTGCCTGTCAAAAAGC	60.955	20	223	114459	114681
Hippeastrum_albertii	160	p1	(T)9	9	115212	115220	IGS	SSC	Hippeastrum_albertii_160	ATTGGCCGAAAACACCATAG	59.823	20	GAATTGGTGAATCGGAAACAA	59.793	21	224	115024	115247	AATTGGCCGAAAACACCATA	60.188	20	GAATTGGTGAATCGGAAACAA	59.793	21	225	115023	115247	ATTGGCCGAAAACACCATAG	59.823	20	CGAAAGCGATAAGAATTGGTG	59.728	21	236	115024	115259
Hippeastrum_albertii	161	p1	(A)11	11	115459	115469	IGS	SSC	Hippeastrum_albertii_161	TTCTATTCTGGCAATATGGAACC	59.369	23	TGGAATCCAATCAATCAGTTC	57.44	21	191	115350	115540	TCTATTCTGGCAATATGGAACC	58.087	22	TGGAATCCAATCAATCAGTTC	57.44	21	190	115351	115540	TTCTATTCTGGCAATATGGAACC	59.369	23	CAATCAATCAGTTCCACAATGAGT	60.282	24	184	115350	115533
Hippeastrum_albertii	162	p1	(T)8	8	115954	115961	IGS	SSC	Hippeastrum_albertii_162	AAAAGAACAATCCATTTTGAGCA	59.997	23	TTGAGCCATGGAAATTCAGA	59.2	20	265	115892	116156	AAAGAACAATCCATTTTGAGCA	58.742	22	TTGAGCCATGGAAATTCAGA	59.2	20	264	115893	116156	AAAAGAACAATCCATTTTGAGCA	59.997	23	TTTGAGCCATGGAAATTCAG	58.695	20	266	115892	116157
Hippeastrum_albertii	163	p3	(ATT)5	15	116281	116295	IGS	SSC	Hippeastrum_albertii_163	TCTGAATTTCCATGGCTCAA	59.2	20	CAATTGCATTTTCTTTTCCCA	59.929	21	221	116137	116357	CTGAATTTCCATGGCTCAAA	58.695	20	CAATTGCATTTTCTTTTCCCA	59.929	21	220	116138	116357	TGAATTTCCATGGCTCAAAG	58.695	20	CAATTGCATTTTCTTTTCCCA	59.929	21	219	116139	116357
Hippeastrum_albertii	164	p3	(TAT)3	9	116923	116931	IGS	SSC	Hippeastrum_albertii_164	TAAGTTCCAATTGTTCCGGG	59.795	20	CTGCTTCCTAAGAGCAGCGT	59.92	20	270	116714	116983	TAAGTTCCAATTGTTCCGGG	59.795	20	CAATTTCACCATAGCGGCTT	60.096	20	244	116714	116957	TAAGTTCCAATTGTTCCGGG	59.795	20	GCTTCCTAAGAGCAGCGTGT	59.786	20	268	116714	116981
Hippeastrum_albertii	165	p4	(AATA)3	12	118513	118524	ndhD	SSC	Hippeastrum_albertii_165	CCCAGAATCCACAAAATTCG	60.301	20	GGTTTTGTTGCGGAATCAGT	59.978	20	198	118439	118636	CCCAGAATCCACAAAATTCG	60.301	20	GAGTGGTTTTGTTGCGGAAT	59.978	20	202	118439	118640	CCCAGAATCCACAAAATTCG	60.301	20	CCTTTGTAATGGCAATTGGG	60.181	20	119	118439	118557
Hippeastrum_albertii	166	p1	(C)8	8	118715	118722	ndhD	SSC	Hippeastrum_albertii_166	ATTCCGCAACAAAACCACTC	59.978	20	TTTTTCTTGGTGGGAACGAG	60.081	20	157	118621	118777	GATTCCGCAACAAAACCACT	59.978	20	TTTTTCTTGGTGGGAACGAG	60.081	20	158	118620	118777	TCATCCCAATTGCCATTACA	59.745	20	TTTTTCTTGGTGGGAACGAG	60.081	20	244	118534	118777
Hippeastrum_albertii	167	p1	(A)8	8	119400	119407	ndhD	SSC	Hippeastrum_albertii_167	TCCTCCCCACATGGATAAAA	60.126	20	CTACTTTAGCAGCTTGGCCG	60.166	20	173	119342	119514	TTTCCTCCCCACATGGATAA	60.126	20	CTACTTTAGCAGCTTGGCCG	60.166	20	175	119340	119514	TTCCTCCCCACATGGATAAA	60.126	20	CTACTTTAGCAGCTTGGCCG	60.166	20	174	119341	119514
Hippeastrum_albertii	168	p3	(CCG)3	9	120693	120701	ndhE	SSC	Hippeastrum_albertii_168	CGATGAAACAATAGCTAGCCC	58.867	21	TGAATCGAGGTTCATGAGGA	59.166	20	277	120660	120936	CAATAGCTAGCCCAATAGCTGC	60.381	22	TGAATCGAGGTTCATGAGGA	59.166	20	269	120668	120936	CGATGAAACAATAGCTAGCCC	58.867	21	TGAATCGAGGTTCATGAGGAG	60.203	21	277	120660	120936
Hippeastrum_albertii	169	p3	(AGC)3	9	124322	124330	ndhA	SSC	Hippeastrum_albertii_169	ATGTTCCAACGAATCACACG	59.42	20	ATATCACCTTGTTTTGGCCG	59.823	20	216	124247	124462	TGTTCCAACGAATCACACGTA	60.019	21	ATATCACCTTGTTTTGGCCG	59.823	20	215	124248	124462	ATGTTCCAACGAATCACACG	59.42	20	TTGTTTTGGCCGATCTCAGT	60.636	20	208	124247	124454
Hippeastrum_albertii	170	p1	(T)8	8	126417	126424	IGS	SSC	Hippeastrum_albertii_170	CGTTGACGTTTTCCCAGAAT	59.971	20	TTTTTCCTGATCGGTCAAATC	59.009	21	232	126217	126448	CGTAGACCCCTTTGCGATAA	60.089	20	TTTTTCCTGATCGGTCAAATC	59.009	21	208	126241	126448	ATCTAGCAGCCGTTGACGTT	59.904	20	TTTTTCCTGATCGGTCAAATC	59.009	21	242	126207	126448
Hippeastrum_albertii	171	c	(AAT)3(TAT)3	18	126448	126465	IGS	SSC	Hippeastrum_albertii_171	TTTTCGTGGATTTGACCGAT	60.309	20	CGACGGAATCCTCTTTTTAGG	60.075	21	236	126420	126655	TTTTCGTGGATTTGACCGAT	60.309	20	GAAATCGACGGAATCCTCTTT	59.546	21	241	126420	126660	GTGGATTTGACCGATCAGGA	60.871	20	CGACGGAATCCTCTTTTTAGG	60.075	21	231	126425	126655
Hippeastrum_albertii	172	p1	(T)9	9	126529	126537	IGS	SSC	Hippeastrum_albertii_172	TTTTCGTGGATTTGACCGAT	60.309	20	CGACGGAATCCTCTTTTTAGG	60.075	21	236	126420	126655	TTTTCGTGGATTTGACCGAT	60.309	20	GAAATCGACGGAATCCTCTTT	59.546	21	241	126420	126660	GTGGATTTGACCGATCAGGA	60.871	20	CGACGGAATCCTCTTTTTAGG	60.075	21	231	126425	126655
Hippeastrum_albertii	173	p1	(T)8	8	126627	126634	IGS	SSC	Hippeastrum_albertii_173	TTTTCGTGGATTTGACCGAT	60.309	20	GAAATCGACGGAATCCTCTTT	59.546	21	241	126420	126660	TTTTCGTGGATTTGACCGAT	60.309	20	GAAATCGACGGAATCCTCTT	58.187	20	241	126420	126660	TTTTCGTGGATTTGACCGAT	60.309	20	AGAAATCGACGGAATCCTCTT	59.184	21	242	126420	126661
Hippeastrum_albertii	174	p1	(T)10	10	127686	127695	ycf1	SSC	Hippeastrum_albertii_174	CCTTTTTAATGTCTGCTTCCG	58.886	21	CCGTGGATCATACCAATCAA	59.2	20	250	127587	127836	CCTTTTTAATGTCTGCTTCCGT	59.667	22	CCGTGGATCATACCAATCAA	59.2	20	250	127587	127836	CCTTTTTAATGTCTGCTTCCG	58.886	21	ACCGTGGATCATACCAATCAA	60.066	21	251	127587	127837
Hippeastrum_albertii	175	p1	(T)11	11	127749	127759	ycf1	SSC	Hippeastrum_albertii_175	TCTCCTTGACCTTGTTGTTCG	60.275	21	CCGTGGATCATACCAATCAA	59.2	20	173	127664	127836	TCCTTGACCTTGTTGTTCGTT	59.624	21	CCGTGGATCATACCAATCAA	59.2	20	171	127666	127836	TCTCCTTGACCTTGTTGTTCG	60.275	21	GAACCTTGGTTTTTCCCAGA	59.003	20	227	127664	127890
Hippeastrum_albertii	176	p1	(T)8	8	127952	127959	ycf1	SSC	Hippeastrum_albertii_176	TTGATTGGTATGATCCACGG	59.2	20	CATCACAAAATCAACCCATCC	60.044	21	167	127817	127983	TGATTGGTATGATCCACGGTT	60.066	21	CATCACAAAATCAACCCATCC	60.044	21	166	127818	127983	TTGATTGGTATGATCCACGGT	60.066	21	CATCACAAAATCAACCCATCC	60.044	21	167	127817	127983
Hippeastrum_albertii	177	p1	(T)8	8	128006	128013	ycf1	SSC	Hippeastrum_albertii_177	TGGATGGGTTGATTTTGTGA	59.75	20	ATACACCGAAACCCGAATCA	60.192	20	279	127962	128240	TGGATGGGTTGATTTTGTGA	59.75	20	TACACCGAAACCCGAATCAT	60.192	20	278	127962	128239	TGGATGGGTTGATTTTGTGA	59.75	20	CCGAAACCCGAATCATTTTA	59.767	20	274	127962	128235
Hippeastrum_albertii	178	p3	(ATT)3	9	128801	128809	ycf1	SSC	Hippeastrum_albertii_178	GGTGCCGTGATGTTGAAGTA	59.572	20	TCCAAGGATCAATGCACAAC	59.502	20	280	128689	128968	TGCCGTGATGTTGAAGTACAG	59.773	21	TTCCAAGGATCAATGCACAA	60.049	20	279	128691	128969	TGCCGTGATGTTGAAGTACA	58.703	20	TTCCAAGGATCAATGCACAA	60.049	20	279	128691	128969
Hippeastrum_albertii	179	p1	(T)8	8	128926	128933	ycf1	SSC	Hippeastrum_albertii_179	GGTGCCGTGATGTTGAAGTA	59.572	20	TCCAAGGATCAATGCACAAC	59.502	20	280	128689	128968	TGCCGTGATGTTGAAGTACAG	59.773	21	TTCCAAGGATCAATGCACAA	60.049	20	279	128691	128969	TGCCGTGATGTTGAAGTACA	58.703	20	TTCCAAGGATCAATGCACAA	60.049	20	279	128691	128969
Hippeastrum_albertii	180	p1	(T)9	9	129190	129198	ycf1	SSC	Hippeastrum_albertii_180	TTTGCCAAAAATCCTTATGTGA	59.472	22	CGAAATTGAGGAAGGTGGAA	60.044	20	261	129072	129332	TTGCCAAAAATCCTTATGTGA	58.148	21	CGAAATTGAGGAAGGTGGAA	60.044	20	260	129073	129332	TTTGCCAAAAATCCTTATGTGA	59.472	22	TCGAAATTGAGGAAGGTGGA	60.572	20	262	129072	129333
Hippeastrum_albertii	181	p1	(T)9	9	129499	129507	ycf1	SSC	Hippeastrum_albertii_181	TTCCACCTTCCTCAATTTCG	60.044	20	AACAGTCTGGGGAAGGGAAG	60.48	20	280	129313	129592	TTCCACCTTCCTCAATTTCG	60.044	20	GGGGAAGGGAAGCAGAACTA	60.569	20	272	129313	129584	TTCCACCTTCCTCAATTTCG	60.044	20	CTACCTTTTGGTTCTCCCCG	60.836	20	255	129313	129567
Hippeastrum_albertii	182	p1	(A)10	10	130126	130135	ycf1	SSC	Hippeastrum_albertii_182	TAAATTTGCAATTCTGGGGG	59.767	20	CGTCGCGGTATAATCAAAGG	60.468	20	200	130049	130248	TAAATTTGCAATTCTGGGGG	59.767	20	TCAGATTTTCGTCGCGGTAT	60.606	20	209	130049	130257	TAAATTTGCAATTCTGGGGG	59.767	20	ATCAGATTTTCGTCGCGGTA	60.606	20	210	130049	130258
Hippeastrum_albertii	183	c	(TTC)3g(TCT)3	19	130421	130439	ycf1	SSC	Hippeastrum_albertii_183	CCACACGTTTGCCTTTTCTT	60.147	20	AAAAGGTTTCTCGGTGGTCA	59.569	20	117	130374	130490	CCACACGTTTGCCTTTTCTT	60.147	20	ACAACCGATCCAAACGATCT	59.41	20	181	130374	130554	ACCACACGTTTGCCTTTTCT	59.639	20	AAAAGGTTTCTCGGTGGTCA	59.569	20	118	130373	130490
Hippeastrum_albertii	184	p1	(T)8	8	131009	131016	ycf1	SSC	Hippeastrum_albertii_184	TTGTTCATTTTCATCATCGCA	60.066	21	TATCCGCCCAGTTTATCGAC	59.923	20	246	130885	131130	TTGTTCATTTTCATCATCGCA	60.066	21	CATATCCGCCCAGTTTATCG	60.302	20	248	130885	131132	TGTTCATTTTCATCATCGCA	58.622	20	TATCCGCCCAGTTTATCGAC	59.923	20	245	130886	131130
Hippeastrum_albertii	185	p3	(TTG)3	9	131742	131750	ycf1	IRa	Hippeastrum_albertii_185	GAATCGAATGATTTTGCCGT	59.907	20	CCAAGTTCAACGTTAGCCAGA	60.29	21	163	131634	131796	CGAATGATTTTGCCGTATCC	60.289	20	CCAAGTTCAACGTTAGCCAGA	60.29	21	159	131638	131796	GAATCGAATGATTTTGCCGT	59.907	20	CCAAGTTCAACGTTAGCCAG	58.431	20	163	131634	131796
Hippeastrum_albertii	186	p5	(TTTCG)3	15	133396	133410	IGS	IRa	Hippeastrum_albertii_186	GAAAGGTCCTTCCCTTTTGG	59.912	20	ACGCGCTTTCACATCTTCTT	60.022	20	203	133231	133433	GAAAGGTCCTTCCCTTTTGG	59.912	20	AACGCGCTTTCACATCTTCT	60.022	20	204	133231	133434	GAAAGGTCCTTCCCTTTTGG	59.912	20	AGAAACGCGCTTTCACATCT	60.022	20	207	133231	133437
Hippeastrum_albertii	187	p3	(CAG)3	9	136795	136803	rrn23	IRa	Hippeastrum_albertii_187	GCTACTGGACTCTCGCCATC	59.981	20	CGGGGAGTTGAAAATAAGCA	60.067	20	274	136586	136859	CTGGACTCTCGCCATCTAGG	59.966	20	CGGGGAGTTGAAAATAAGCA	60.067	20	270	136590	136859	TTTTCACGGTTTAGGCTGCT	59.883	20	AGGAAAGGCTTACGGTGGAT	59.962	20	258	136671	136928
Hippeastrum_albertii	188	p1	(A)8	8	138572	138579	trnI-GAU(intron)	IRa	Hippeastrum_albertii_188	TCGTAGTGACTGAGGGGGTC	60.112	20	CGCATCTTCACAGACCAAGA	59.984	20	271	138384	138654	TTGCTGCTTTCTCCAGACCT	60.134	20	CGCATCTTCACAGACCAAGA	59.984	20	118	138537	138654	TCGTAGTGACTGAGGGGGTC	60.112	20	AACTACGAGATCGCCCCTTT	60.096	20	252	138384	138635
Hippeastrum_albertii	189	p3	(GTT)3	9	140700	140708	rrn16	IRa	Hippeastrum_albertii_189	TCCTTTTGCTCCTCAGCCTA	60.088	20	CTAGCGGCATGCTTAACACA	60.037	20	147	140656	140802	CTTTTGCTCCTCAGCCTACG	60.147	20	CTAGCGGCATGCTTAACACA	60.037	20	145	140658	140802	CATCCTCTCGGACCAGCTAC	59.827	20	CTAGCGGCATGCTTAACACA	60.037	20	240	140563	140802
Hippeastrum_albertii	190	p1	(T)9	9	141364	141372	IGS	IRa	Hippeastrum_albertii_190	ACGGATTCGAGCCATAACAC	59.962	20	CAAGAAGAAGGGGTGATCCA	60.042	20	199	141280	141478	ACGGATTCGAGCCATAACAC	59.962	20	CATAGGAACTCCGGAATGGA	59.887	20	272	141280	141551	ACGGATTCGAGCCATAACAC	59.962	20	CTCCGGAATGGAAATTGAAA	59.872	20	264	141280	141543
Hippeastrum_albertii	191	p3	(CTT)3	9	141470	141478	IGS	IRa	Hippeastrum_albertii_191	ACGGATTCGAGCCATAACAC	59.962	20	CATAGGAACTCCGGAATGGA	59.887	20	272	141280	141551	ACGGATTCGAGCCATAACAC	59.962	20	CTCCGGAATGGAAATTGAAA	59.872	20	264	141280	141543	AGGGGAAGCAGAACAAGTCA	59.844	20	AAGAAATGGCGTGGAAACAC	59.978	20	146	141431	141576
Hippeastrum_albertii	192	p1	(A)9	9	142543	142551	IGS	IRa	Hippeastrum_albertii_192	GCTCGATGAGAAAATGGGTC	59.635	20	TTCATTTGGAATCTGGGCTC	60.014	20	162	142425	142586	GCTCGATGAGAAAATGGGTC	59.635	20	CATATGCGGATCAAATCACG	59.914	20	279	142425	142703	GCTCGATGAGAAAATGGGTC	59.635	20	TTCTCGATCAATCCCTTTGC	60.155	20	229	142425	142653
Hippeastrum_albertii	193	p3	(TTC)3	9	144721	144729	ndhB	IRa	Hippeastrum_albertii_193	TGGGACTTTTTCGGAGATTG	60.044	20	TTTCCATCGGAACAATAGGG	59.756	20	277	144556	144832	CTTTTTCGGAGATTGGATGC	59.645	20	TTTCCATCGGAACAATAGGG	59.756	20	272	144561	144832	TGGGACTTTTTCGGAGATTG	60.044	20	GAACAATAGGGCCGTTATGC	59.438	20	268	144556	144823
Hippeastrum_albertii	194	p1	(T)8	8	146090	146097	ndhB	IRa	Hippeastrum_albertii_194	CATGCACGGTTTTGAATGAG	60.111	20	AATATCGAAAATTCGCGTGG	59.928	20	136	146014	146149	CTCATGCACGGTTTTGAATG	60.111	20	AATATCGAAAATTCGCGTGG	59.928	20	138	146012	146149	TGCACGGTTTTGAATGAGAG	59.84	20	AATATCGAAAATTCGCGTGG	59.928	20	134	146016	146149
Hippeastrum_albertii	195	p3	(TTC)3	9	149585	149593	ycf2	IRa	Hippeastrum_albertii_195	ATCCATAAGAAGCGATCCCA	59.486	20	GAAGGGCTGTTGCACAAAAT	60.118	20	246	149411	149656	ATCCATAAGAAGCGATCCCA	59.486	20	CAGATAGGAAGGGCTGTTGC	59.836	20	253	149411	149663	TTTCTTCATGCTCGTTCCAA	59.395	20	GAAGGGCTGTTGCACAAAAT	60.118	20	140	149517	149656
Hippeastrum_albertii	196	p3	(TCA)3	9	150266	150274	ycf2	IRa	Hippeastrum_albertii_196	CAAATCGGTCTATTTTCGGC	59.547	20	AACTGGACGATCCTGTTTGG	59.966	20	245	150194	150438	AATCGGTCTATTTTCGGCGT	60.821	20	AACTGGACGATCCTGTTTGG	59.966	20	243	150196	150438	CAAATCGGTCTATTTTCGGC	59.547	20	CTGGACGATCCTGTTTGGTC	60.51	20	243	150194	150436
Hippeastrum_albertii	197	p3	(TCA)3	9	150806	150814	ycf2	IRa	Hippeastrum_albertii_197	AAATTGATCCCGGTTGTTCA	60.17	20	TAAAATCGAATCCTGGGTCG	59.894	20	185	150665	150849	TCCCGGTTGTTCAATCATTT	60.17	20	TAAAATCGAATCCTGGGTCG	59.894	20	178	150672	150849	AAATTGATCCCGGTTGTTCA	60.17	20	ACGTGAACGGTGATTGGATT	60.24	20	210	150665	150874
Hippeastrum_albertii	198	p3	(ACC)3	9	151048	151056	ycf2	IRa	Hippeastrum_albertii_198	TTGATTTGACCCCATAAGCG	60.827	20	TTTTCCCGAGCCTCTAGTGA	59.948	20	250	151025	151274	CGACCCAGGATTCGATTTTA	59.894	20	AATACGGGGTTCTGCTTCTG	59.195	20	263	150830	151092	TTCGATTGATGGGATTTGGT	60.133	20	AATACGGGGTTCTGCTTCTG	59.195	20	143	150950	151092
Hippeastrum_albertii	199	p3	(AAG)3	9	151312	151320	ycf2	IRa	Hippeastrum_albertii_199	TCACTAGAGGCTCGGGAAAA	59.948	20	TCAAGAAATGCTCGGGAGTT	59.813	20	104	151255	151358	TCACTAGAGGCTCGGGAAAA	59.948	20	TGGGCACATCTGAGATCAAG	59.787	20	119	151255	151373	TCACTAGAGGCTCGGGAAAA	59.948	20	GAGTCACCCGTTCCATTGAT	59.786	20	140	151255	151394
Hippeastrum_albertii	200	p3	(AGA)3	9	151424	151432	ycf2	IRa	Hippeastrum_albertii_200	TCACTAGAGGCTCGGGAAAA	59.948	20	TGGCCAATTCCTCAGAAGAT	59.629	20	248	151255	151502	ATCAATGGAACGGGTGACTC	59.786	20	TCCTTACTTCGACAGGGTGC	60.255	20	262	151375	151636	TCACTAGAGGCTCGGGAAAA	59.948	20	ATCATGGCCAATTCCTCAGA	60.426	20	252	151255	151506
Hippeastrum_albertii	201	p2	(TC)5	10	152100	152109	ycf2	IRa	Hippeastrum_albertii_201	GATCGGATCGAATTGGAAAA	59.84	20	TTTTCTGTGGAAAAGACCCG	60.081	20	250	151982	152231	GATCGGATCGAATTGGAAAA	59.84	20	TGTGGAAAAGACCCGTATCC	59.79	20	245	151982	152226	GGATCGAATTGGAAAATGGA	59.699	20	TTTTCTGTGGAAAAGACCCG	60.081	20	246	151986	152231
Hippeastrum_albertii	202	p1	(T)9	9	152122	152130	ycf2	IRa	Hippeastrum_albertii_202	GATCGGATCGAATTGGAAAA	59.84	20	TTTTCTGTGGAAAAGACCCG	60.081	20	250	151982	152231	GATCGGATCGAATTGGAAAA	59.84	20	TGTGGAAAAGACCCGTATCC	59.79	20	245	151982	152226	GGATCGAATTGGAAAATGGA	59.699	20	TTTTCTGTGGAAAAGACCCG	60.081	20	246	151986	152231
Hippeastrum_albertii	203	p1	(T)8	8	153412	153419	ycf2	IRa	Hippeastrum_albertii_203	CGCTGTTTTTCGTTTTGGAT	60.11	20	TCAATAACCGAGCCGAATCT	59.668	20	246	153243	153488	CTGCCTCCATGATGTTGTTG	60.112	20	TCAATAACCGAGCCGAATCT	59.668	20	277	153212	153488	CGCTGTTTTTCGTTTTGGAT	60.11	20	CAATAACCGAGCCGAATCTG	60.597	20	245	153243	153487
Hippeastrum_albertii	204	p1	(T)8	8	153605	153612	ycf2	IRa	Hippeastrum_albertii_204	CTTTGTTCCGGTCATGGAAT	59.79	20	GTTCCGAAGGATGAACCAGA	60.05	20	103	153560	153662	GATCCAACCCGTAGGAATCA	59.75	20	GTTCCGAAGGATGAACCAGA	60.05	20	244	153419	153662	AGATTCGGCTCGGTTATTGA	59.668	20	GTTCCGAAGGATGAACCAGA	60.05	20	194	153469	153662
Hippeastrum_albertii	205	p1	(A)8	8	153873	153880	ycf2	IRa	Hippeastrum_albertii_205	CTTTATTTTCCGATCGCCTG	59.677	20	TGGATCTTCCTCAATGTCCC	59.862	20	245	153749	153993	CTTTATTTTCCGATCGCCTG	59.677	20	CACGAAACGTGAGAAGCAGA	60.175	20	218	153749	153966	CTTTATTTTCCGATCGCCTG	59.677	20	TCACGAAACGTGAGAAGCAG	60.175	20	219	153749	153967
Hippeastrum_albertii	206	p1	(T)8	8	157015	157022	rpl2(intron)	IRa	Hippeastrum_albertii_206	GCCGTATGCTTTGGAAGAAG	59.845	20	GGACCTCCCCAGATGGTAAT	60.015	20	221	156973	157193	AAGCCGTATGCTTTGGAAGA	59.845	20	GGACCTCCCCAGATGGTAAT	60.015	20	223	156971	157193	AGAAAGCCGTATGCTTTGGA	59.845	20	GGACCTCCCCAGATGGTAAT	60.015	20	226	156968	157193
Hippeastrum_albertii	207	p3	(GAA)3	9	157417	157425	rpl2	IRa	Hippeastrum_albertii_207	CGAAGCGTTGGCTAGGTAAG	60.032	20	TCGCCCATCACATTATTTCA	59.891	20	252	157278	157529	TGGCTAGGTAAGCGTCCTGT	59.898	20	TCGCCCATCACATTATTTCA	59.891	20	244	157286	157529	TAGAGCTGGATCGAAGCGTT	60.118	20	TCGCCCATCACATTATTTCA	59.891	20	263	157267	157529
Hippeastrum_albertii	208	p1	(A)9	9	157751	157759	rps19	IRa	Hippeastrum_albertii_208	GAGTAATCAGCTGTGGCACG	59.47	20	TATGGCCAATCATTTTGGGT	60.016	20	154	157724	157877	GAGTAATCAGCTGTGGCACG	59.47	20	TGGCCAATCATTTTGGGTAT	60.016	20	152	157724	157875	GAGTAATCAGCTGTGGCACG	59.47	20	ATGGCCAATCATTTTGGGTA	60.016	20	153	157724	157876
Hippeastrum_albertii	209	p1	(A)8	8	158024	158031	IGS	IRa	Hippeastrum_albertii_209	GAATTCGCGCCTACTCTGAC	59.985	20	CCCGCCAATGAATGATAAG	58.929	19	102	157952	158053	AGAATTCGCGCCTACTCTGA	60.118	20	CCCGCCAATGAATGATAAG	58.929	19	103	157951	158053	GAATTCGCGCCTACTCTGAC	59.985	20	CCCCGCCAATGAATGATA	60.238	18	103	157952	158054
