# Supplementary material for: Complete chloroplast genomes and comparative analyses of Hippeastrum ‘milady’, Hippeastrum albertii and Hippeastrum reticulatum (Amaryllidaceae)
Source: PLoS One. 2022 Aug 5;17(8):e0271335. doi: 10.1371/journal.pone.0271335 (PMC9355175; doi:10.1371/journal.pone.0271335)
Supplement: S4 Table — (XLSX) [file pone.0271335.s008.xlsx]

## Sheet: Hippeastrum_reticulatum_ssr2
Table S4. Information about SSRs in the chloroplast genome of Hippeastrum reticulatum.
ID	SSR nr.	SSR type	SSR	size	start	end	gene	region	#Gene_ID	FPr1(5'-3')	Tm	Size	RPr1(5'-3')	Tm	Size	PSize	Start	End	FPr2(5'-3')	Tm	Size	RPr2(5'-3')	Tm	Size	PSize	Start	End	FPr3(5'-3')	Tm	Size	RPr3(5'-3')	Tm	Size	PSize	Start	End
Hippeastrum_reticulatum	1	p1	(A)8	8	1525	1532	trnK-UUU(intron)	LSC	Hippeastrum_reticulatum_1	CGTGCTTGCATTTTTCATTG	60.251	20	CATGGATCGCATAGAGAACG	59.251	20	279	1477	1755	AAACCGTGCTTGCATTTTTC	60.117	20	TTTTCATTCTGAAATGCCCA	59.087	20	136	1473	1608	TTCATTGCACACGACTTTCC	59.697	20	CATGGATCGCATAGAGAACG	59.251	20	266	1490	1755
Hippeastrum_reticulatum	2	p3	(TTC)3	9	1802	1810	trnK-UUU(intron)/matK	LSC	Hippeastrum_reticulatum_2	ACATGGGCATTTCAGAATGA	58.926	20	TTTGCGAAGATTAGGTTCGG	60.202	20	267	1586	1852	CGTTCTCTATGCGATCCATGT	60.111	21	TTTGCGAAGATTAGGTTCGG	60.202	20	117	1736	1852	ACCACTACATGGGCATTTCA	58.85	20	TTTGCGAAGATTAGGTTCGG	60.202	20	273	1580	1852
Hippeastrum_reticulatum	3	p1	(A)8	8	2965	2972	trnK-UUU(intron)/matK	LSC	Hippeastrum_reticulatum_3	ACTAATCGCAGCGAGAATGG	60.374	20	TCGACTTTTTACGAATCCGC	60.209	20	242	2888	3129	GCAGCGAGAATGGAATTTCT	59.415	20	TCGACTTTTTACGAATCCGC	60.209	20	235	2895	3129	ACTAATCGCAGCGAGAATGG	60.374	20	CGCGGAAGTTTTTGGTTATG	60.48	20	225	2888	3112
Hippeastrum_reticulatum	4	p1	(A)21	21	3581	3601	trnK-UUU(intron)	LSC	Hippeastrum_reticulatum_4	CCCTTCTATCCAACGGGTTT	60.18	20	AGGGTTCTCCTGTGAATGGA	59.505	20	228	3403	3630	TTACAACCCGATCGCTCTTT	59.708	20	AGGGTTCTCCTGTGAATGGA	59.505	20	167	3464	3630	TTTACAACCCGATCGCTCTT	59.708	20	AGGGTTCTCCTGTGAATGGA	59.505	20	168	3463	3630
Hippeastrum_reticulatum	5	p1	(T)10	10	3712	3721	trnK-UUU(intron)	LSC	Hippeastrum_reticulatum_5	TCCATTCACAGGAGAACCCT	59.505	20	CCTTACCGGATCATTCCAAA	59.756	20	225	3611	3835	TCCATTCACAGGAGAACCCT	59.505	20	TCCTTACCGGATCATTCCAA	60.266	20	226	3611	3836	GTCCATTCACAGGAGAACCC	59.359	20	CCTTACCGGATCATTCCAAA	59.756	20	226	3610	3835
Hippeastrum_reticulatum	6	p1	(A)9	9	3856	3864	trnK-UUU(intron)	LSC	Hippeastrum_reticulatum_6	AGCCGTAGGGCTCTATCCAT	60.081	20	GAAGCAAGGAATTCGTCCAG	59.813	20	259	3732	3990	AGCCGTAGGGCTCTATCCAT	60.081	20	AAGCAAGGAATTCGTCCAGA	59.813	20	258	3732	3989	TTTGGAATGATCCGGTAAGG	59.756	20	GAAGCAAGGAATTCGTCCAG	59.813	20	175	3816	3990
Hippeastrum_reticulatum	7	p3	(TTA)3	9	3895	3903	trnK-UUU(intron)	LSC	Hippeastrum_reticulatum_7	AGCCGTAGGGCTCTATCCAT	60.081	20	GAAGCAAGGAATTCGTCCAG	59.813	20	259	3732	3990	AGCCGTAGGGCTCTATCCAT	60.081	20	AAGCAAGGAATTCGTCCAGA	59.813	20	258	3732	3989	TTTGGAATGATCCGGTAAGG	59.756	20	GAAGCAAGGAATTCGTCCAG	59.813	20	175	3816	3990
Hippeastrum_reticulatum	8	p1	(T)8	8	4632	4639	IGS	LSC	Hippeastrum_reticulatum_8	TGGATTGGCACAACAAGAAA	60.088	20	AGTGGGTTTTTACGATCCGA	59.429	20	279	4507	4785	TTGGATTGGCACAACAAGAA	60.088	20	AGTGGGTTTTTACGATCCGA	59.429	20	280	4506	4785	TGGATTGGCACAACAAGAAA	60.088	20	AAGTGGGTTTTTACGATCCG	58.949	20	280	4507	4786
Hippeastrum_reticulatum	9	p1	(C)10	10	4877	4886	rps16(intron)	LSC	Hippeastrum_reticulatum_9	AAGATCTCTCCCTTCTCGCC	59.919	20	GAATCATTTTTCTCGAGCCG	59.784	20	145	4791	4935	AAGATCTCTCCCTTCTCGCC	59.919	20	TTTTCTCGAGCCGTATGAGG	60.344	20	138	4791	4928	AAGATCTCTCCCTTCTCGCC	59.919	20	TTCTCGAGCCGTATGAGGAG	60.495	20	136	4791	4926
Hippeastrum_reticulatum	10	p1	(T)9	9	5282	5290	rps16(intron)	LSC	Hippeastrum_reticulatum_10	TCCGGAATCCTTTCTCTTTG	59.24	20	AAAAGGTATGTTGCTGCCGT	59.637	20	101	5213	5313	TCCTTGTTCCGGAATCCTTT	60.797	20	AAAAGGTATGTTGCTGCCGT	59.637	20	108	5206	5313	TTCCTTGTTCCGGAATCCTT	60.797	20	AAAAGGTATGTTGCTGCCGT	59.637	20	109	5205	5313
Hippeastrum_reticulatum	11	p1	(A)9	9	6051	6059	IGS	LSC	Hippeastrum_reticulatum_11	GATCGTTCGGAATGGTGAAT	59.756	20	CGACCTTTTTGAGTCATCGG	60.626	20	176	6026	6201	ATCGTTCGGAATGGTGAATC	59.756	20	CGACCTTTTTGAGTCATCGG	60.626	20	175	6027	6201	AGATCGTTCGGAATGGTGAA	60.461	20	CGACCTTTTTGAGTCATCGG	60.626	20	177	6025	6201
Hippeastrum_reticulatum	12	p1	(T)9	9	6596	6604	IGS	LSC	Hippeastrum_reticulatum_12	AACGAACAGTTATTACCGGGG	60.116	21	TGACTTTATTGGAATTGGTGGA	59.315	22	215	6431	6645	TTTGACTTAACCAATGAGCCG	60.117	21	TGACTTTATTGGAATTGGTGGA	59.315	22	161	6485	6645	ACGAACAGTTATTACCGGGG	58.834	20	TGACTTTATTGGAATTGGTGGA	59.315	22	214	6432	6645
Hippeastrum_reticulatum	13	p1	(A)8	8	6731	6738	IGS	LSC	Hippeastrum_reticulatum_13	TCCACCAATTCCAATAAAGTCA	59.315	22	GGTGTACCCCAATTCCACAC	59.95	20	251	6624	6874	CAATAATCTTTCCACCAATTCCA	60.062	23	GGTGTACCCCAATTCCACAC	59.95	20	261	6614	6874	CCACCAATTCCAATAAAGTCAAA	60.095	23	GGTGTACCCCAATTCCACAC	59.95	20	250	6625	6874
Hippeastrum_reticulatum	14	p3	(AGT)3	9	7023	7031	IGS	LSC	Hippeastrum_reticulatum_14	TTAGGCTTTCCTTGGGGAAT	59.903	20	ACGTGATCGAGTGTACGGGT	60.453	20	243	6886	7128	CTTTCCTTGGGGAATGGAAT	60.124	20	ACGTGATCGAGTGTACGGGT	60.453	20	238	6891	7128	TCTTTAGGCTTTCCTTGGGG	60.545	20	ACGTGATCGAGTGTACGGGT	60.453	20	246	6883	7128
Hippeastrum_reticulatum	15	p1	(T)10	10	8165	8174	IGS	LSC	Hippeastrum_reticulatum_15	TTGGTAATGAAGGAATCCGAA	59.397	21	GGCCCGGATCGTTAGATAAG	60.783	20	263	8104	8366	TTTGGTAATGAAGGAATCCGA	59.397	21	GGCCCGGATCGTTAGATAAG	60.783	20	264	8103	8366	TCCTCGTTCTGACCTTCCAG	60.377	20	TGACATAACACCCCAAAAATGA	60.089	22	182	8026	8207
Hippeastrum_reticulatum	16	c	(TTA)3tact(TTA)3	22	9537	9558	IGS	LSC	Hippeastrum_reticulatum_16	CCTTCGATTCAGGACTGTCA	58.8	20	CTAGCGTTGACACTACGTCCC	59.811	21	235	9473	9707	CCTTCGATTCAGGACTGTCA	58.8	20	TAGCGTTGACACTACGTCCC	58.802	20	234	9473	9706	CCTTCGATTCAGGACTGTCAA	60.239	21	CTAGCGTTGACACTACGTCCC	59.811	21	235	9473	9707
Hippeastrum_reticulatum	17	p3	(ATA)3	9	9576	9584	IGS	LSC	Hippeastrum_reticulatum_17	CCTTCGATTCAGGACTGTCA	58.8	20	CTAGCGTTGACACTACGTCCC	59.811	21	235	9473	9707	CCTTCGATTCAGGACTGTCA	58.8	20	TAGCGTTGACACTACGTCCC	58.802	20	234	9473	9706	CCTTCGATTCAGGACTGTCAA	60.239	21	CTAGCGTTGACACTACGTCCC	59.811	21	235	9473	9707
Hippeastrum_reticulatum	18	p4	(TTTA)3	12	9600	9611	IGS	LSC	Hippeastrum_reticulatum_18	CCTTCGATTCAGGACTGTCA	58.8	20	CTAGCGTTGACACTACGTCCC	59.811	21	235	9473	9707	CCTTCGATTCAGGACTGTCA	58.8	20	TAGCGTTGACACTACGTCCC	58.802	20	234	9473	9706	CCTTCGATTCAGGACTGTCAA	60.239	21	CTAGCGTTGACACTACGTCCC	59.811	21	235	9473	9707
Hippeastrum_reticulatum	19	p3	(GAA)3	9	9937	9945	trnG-UCC(intron)	LSC	Hippeastrum_reticulatum_19	TGGTAAAAGTGTGATTCGTTCG	60.032	22	ATGCTTCGCGACTCCATAAT	59.696	20	213	9809	10021	GCATCTCATTCCTTTGTTCG	58.298	20	TTGGATACAAATCGCGAGAA	59.257	20	233	9738	9970	TGGTAAAAGTGTGATTCGTTCG	60.032	22	AAATTATGCTTCGCGACTCC	59.324	20	218	9809	10026
Hippeastrum_reticulatum	20	p1	(T)9	9	10605	10613	IGS	LSC	Hippeastrum_reticulatum_20	CCATAAAGGAGCCGAATGAA	60.031	20	TTGTCCAAAAAGGGATTCCA	60.28	20	222	10425	10646	TTCCATAAAGGAGCCGAATG	60.031	20	TTGTCCAAAAAGGGATTCCA	60.28	20	224	10423	10646	CCATAAAGGAGCCGAATGAA	60.031	20	TCCCCTTCTCTTTTTGTCCA	59.641	20	235	10425	10659
Hippeastrum_reticulatum	21	p1	(T)8	8	13024	13031	atpF(intron)	LSC	Hippeastrum_reticulatum_21	ATTTTATGGGCATTCTCCCC	59.984	20	TTTGTCTGGTCGGAAGAGTTC	59.318	21	132	12997	13128	ATTCATTTGGCTCTCACGCT	59.843	20	TTTGTCTGGTCGGAAGAGTTC	59.318	21	161	12968	13128	ATTTGGCTCTCACGCTCAAT	59.843	20	TTTGTCTGGTCGGAAGAGTTC	59.318	21	157	12972	13128
Hippeastrum_reticulatum	22	p2	(TA)5	10	13183	13192	atpF(intron)	LSC	Hippeastrum_reticulatum_22	GGCATTCTCCCCCATATCTT	60.117	20	CCGAATCGACGACCTATGTA	58.599	20	274	13005	13278	GGCATTCTCCCCCATATCTT	60.117	20	ATGCCGAATCGACGACCTAT	61.755	20	277	13005	13281	GGCATTCTCCCCCATATCTT	60.117	20	CCGAATCGACGACCTATGTAT	58.941	21	274	13005	13278
Hippeastrum_reticulatum	23	p1	(T)10	10	13380	13389	atpF(intron)	LSC	Hippeastrum_reticulatum_23	CGATTCGGCATTGGATAAAA	60.773	20	CGGGCACAACATGGTACTCT	60.975	20	167	13271	13437	GTCGATTCGGCATTGGATAA	60.807	20	CGGGCACAACATGGTACTCT	60.975	20	169	13269	13437	CGATTCGGCATTGGATAAAA	60.773	20	CGGGCACAACATGGTACTC	59.976	19	167	13271	13437
Hippeastrum_reticulatum	24	p4	(ATAA)3	12	13675	13686	atpF(intron)	LSC	Hippeastrum_reticulatum_24	TTCGTCGAGATTGTGCACTT	59.445	20	AAAGGGAGTGTGTGCGAGTT	59.769	20	180	13572	13751	TTCGTCGAGATTGTGCACTT	59.445	20	GGGAGTGTGTGCGAGTTGTA	59.751	20	177	13572	13748	GGAATTCGTCGAGATTGTGC	60.613	20	AAAGGGAGTGTGTGCGAGTT	59.769	20	184	13568	13751
Hippeastrum_reticulatum	25	p1	(A)8	8	13755	13762	atpF	LSC	Hippeastrum_reticulatum_25	AACTCGCACACACTCCCTTT	59.769	20	TCTTTCGTTTCCTTAGGCCA	59.817	20	136	13732	13867	TACAACTCGCACACACTCCC	59.751	20	TCTTTCGTTTCCTTAGGCCA	59.817	20	139	13729	13867	AACTCGCACACACTCCCTTT	59.769	20	TTCGTTTCCTTAGGCCACTG	60.241	20	133	13732	13864
Hippeastrum_reticulatum	26	p1	(T)8	8	13952	13959	IGS	LSC	Hippeastrum_reticulatum_26	TTTTGTATCACTTGGCTCGC	58.92	20	CCCGTCCTTCGTTTAGTACG	59.626	20	255	13929	14183	TTTTTGTATCACTTGGCTCGC	60.258	21	CCCGTCCTTCGTTTAGTACG	59.626	20	256	13928	14183	TTTTGTATCACTTGGCTCGC	58.92	20	CCTTCCCGTCCTTCGTTTAG	60.966	20	259	13929	14187
Hippeastrum_reticulatum	27	p1	(A)13	13	14032	14044	IGS	LSC	Hippeastrum_reticulatum_27	GTATCACTTGGCTCGCCCT	60.233	19	TAGTGGATTCGCTCGCTTTT	59.982	20	277	13933	14209	GTATCACTTGGCTCGCCCT	60.233	19	TTAGTGGATTCGCTCGCTTT	59.982	20	278	13933	14210	TTTTGTATCACTTGGCTCGC	58.92	20	CCCGTCCTTCGTTTAGTACG	59.626	20	255	13929	14183
Hippeastrum_reticulatum	28	p1	(A)9	9	14649	14657	IGS	LSC	Hippeastrum_reticulatum_28	AATCCAGCAGCAATAACGGA	60.606	20	CGTGCGGTTTACGTTATGAA	59.625	20	266	14584	14849	GCCAATCCAGCAGCAATAAC	60.615	20	CGTGCGGTTTACGTTATGAA	59.625	20	269	14581	14849	ATCCAGCAGCAATAACGGAA	60.606	20	TCAATATAAAATGCGTGCGG	59.562	20	278	14585	14862
Hippeastrum_reticulatum	29	p1	(A)8	8	15098	15105	IGS	LSC	Hippeastrum_reticulatum_29	TAACCCATCCACCATTTCGT	60.051	20	CGCGGCTTATATAGGGGAAT	60.274	20	216	14950	15165	AACCCATCCACCATTTCGTA	60.051	20	CGCGGCTTATATAGGGGAAT	60.274	20	215	14951	15165	ATACATACAGGGGCTGTGGC	59.843	20	CGCGGCTTATATAGGGGAAT	60.274	20	273	14893	15165
Hippeastrum_reticulatum	30	p3	(AAC)3	9	15262	15270	atpI	LSC	Hippeastrum_reticulatum_30	GCGGCTAAAGTTGCAAAAAT	59.389	20	AAGGGATTGGGTTATTTCGG	60.013	20	242	15163	15404	TGATGACCCTCCATGGATTC	60.692	20	AAGGGATTGGGTTATTTCGG	60.013	20	275	15130	15404	GCGGCTAAAGTTGCAAAAAT	59.389	20	GTGGCATATTTTTATGCGGG	60.172	20	272	15163	15434
Hippeastrum_reticulatum	31	p1	(T)8	8	16830	16837	IGS	LSC	Hippeastrum_reticulatum_31	GCCTCCATCATCTCTTCCAA	60.158	20	CCCCAAACAATTTCCATGAC	60.029	20	259	16771	17029	TTTGCAGAAATGTAAGGGGC	60.074	20	GGTCAATCCCGGTAGAAGGT	60.19	20	178	16705	16882	AGCCTCCATCATCTCTTCCA	59.761	20	CCCCAAACAATTTCCATGAC	60.029	20	260	16770	17029
Hippeastrum_reticulatum	32	c	(T)10acttaa(T)8	24	16909	16932	IGS	LSC	Hippeastrum_reticulatum_32	CTTGTCATTTTTCCCACGCT	60.11	20	CCCCAAACAATTTCCATGAC	60.029	20	220	16810	17029	GCCTCCATCATCTCTTCCAA	60.158	20	CCCCAAACAATTTCCATGAC	60.029	20	259	16771	17029	ACCTTCTACCGGGATTGACC	60.19	20	CCCCAAACAATTTCCATGAC	60.029	20	167	16863	17029
Hippeastrum_reticulatum	33	p1	(T)8	8	18592	18599	rpoC2	LSC	Hippeastrum_reticulatum_33	CGAATCAGATCATTTGCCCT	60.036	20	TTTTGGTTCGACCCGTAGTC	59.971	20	274	18532	18805	CGAATCAGATCATTTGCCCT	60.036	20	ATTCGCGGAATTTCTCACAC	60.081	20	134	18532	18665	TGCCCTTACCTCAACAAAGG	60.103	20	TTTTGGTTCGACCCGTAGTC	59.971	20	260	18546	18805
Hippeastrum_reticulatum	34	p1	(T)8	8	18815	18822	rpoC2	LSC	Hippeastrum_reticulatum_34	GACTACGGGTCGAACCAAAA	59.971	20	GGTGGATTAGTCCGAGTGGA	59.927	20	237	18786	19022	GACTACGGGTCGAACCAAAA	59.971	20	AGATATCCAAACACAGCGGC	60.103	20	149	18786	18934	CGCGAATTGACTTTCCATTT	60.074	20	AGATATCCAAACACAGCGGC	60.103	20	276	18659	18934
Hippeastrum_reticulatum	35	p1	(T)10	10	18862	18871	rpoC2	LSC	Hippeastrum_reticulatum_35	GACTACGGGTCGAACCAAAA	59.971	20	GGTGGATTAGTCCGAGTGGA	59.927	20	237	18786	19022	GACTACGGGTCGAACCAAAA	59.971	20	AGATATCCAAACACAGCGGC	60.103	20	149	18786	18934	CGCGAATTGACTTTCCATTT	60.074	20	AGATATCCAAACACAGCGGC	60.103	20	276	18659	18934
Hippeastrum_reticulatum	36	p1	(T)10	10	18884	18893	rpoC2	LSC	Hippeastrum_reticulatum_36	GACTACGGGTCGAACCAAAA	59.971	20	GGTGGATTAGTCCGAGTGGA	59.927	20	237	18786	19022	GACTACGGGTCGAACCAAAA	59.971	20	AGATATCCAAACACAGCGGC	60.103	20	149	18786	18934	CGCGAATTGACTTTCCATTT	60.074	20	AGATATCCAAACACAGCGGC	60.103	20	276	18659	18934
Hippeastrum_reticulatum	37	p1	(T)11	11	18990	19000	rpoC2	LSC	Hippeastrum_reticulatum_37	CCCCGGGAAAATGAATATCT	59.978	20	ACCAAATGAAAGTGGATCGG	59.79	20	222	18944	19165	CCCCGGGAAAATGAATATCT	59.978	20	CCAAATGAAAGTGGATCGGT	59.79	20	221	18944	19164	GACTACGGGTCGAACCAAAA	59.971	20	CAAGAAGCCGAGTAGGTGGA	60.388	20	251	18786	19036
Hippeastrum_reticulatum	38	p1	(A)9	9	19138	19146	rpoC2	LSC	Hippeastrum_reticulatum_38	TCCACCTACTCGGCTTCTTG	60.388	20	TGGGATCGTAGAGGTGGATT	59.361	20	229	19017	19245	CCACCTACTCGGCTTCTTGT	59.353	20	TGGGATCGTAGAGGTGGATT	59.361	20	228	19018	19245	GCGAAGATCCGGGTAAGATA	59.138	20	TGGGATCGTAGAGGTGGATT	59.361	20	146	19100	19245
Hippeastrum_reticulatum	39	p2	(AT)5	10	20363	20372	rpoC2	LSC	Hippeastrum_reticulatum_39	TCTCCCAATTCGACCAAGTC	60.05	20	TTTCCGTGAGTCCTCGAAAC	60.232	20	268	20179	20446	GGGGCTTCTGCCATAACATA	59.923	20	CCAAACCCTAATTGGTCGTG	60.22	20	196	20208	20403	GGGGCTTCTGCCATAACATA	59.923	20	TTTCCGTGAGTCCTCGAAAC	60.232	20	239	20208	20446
Hippeastrum_reticulatum	40	p3	(TTC)3	9	22628	22636	rpoC1	LSC	Hippeastrum_reticulatum_40	GGCACAAAACCATCCATTCT	59.797	20	TTAGGAGACGAAGAGTCCGC	59.574	20	139	22546	22684	AGGCACAAAACCATCCATTC	59.797	20	TTAGGAGACGAAGAGTCCGC	59.574	20	140	22545	22684	TCCATGCGTCTAACCAAAAA	59.157	20	TCCTGGAAATACAGCATCCC	59.894	20	239	22602	22840
Hippeastrum_reticulatum	41	p1	(A)8	8	22812	22819	rpoC1	LSC	Hippeastrum_reticulatum_41	TCTGATAGCACCTGCTCCTG	59.139	20	TCACGTCCGGTTTTTAAAGG	59.968	20	220	22748	22967	GCAAATCCAAATCGGCTAAT	59.038	20	TCACGTCCGGTTTTTAAAGG	59.968	20	245	22723	22967	TCTGATAGCACCTGCTCCTGT	60.028	21	TCACGTCCGGTTTTTAAAGG	59.968	20	220	22748	22967
Hippeastrum_reticulatum	42	p1	(T)9	9	23443	23451	rpoC1(intron)	LSC	Hippeastrum_reticulatum_42	ATGATGCCCCTTGAAGCATA	60.435	20	CCAAATGAAAGGGGAATTGA	59.733	20	197	23326	23522	ATGATGCCCCTTGAAGCATA	60.435	20	TCCAAATGAAAGGGGAATTG	59.733	20	198	23326	23523	GGTTATGTCATGATGCCCCT	59.635	20	ATTGATCCATGGTCGATTCC	59.568	20	191	23317	23507
Hippeastrum_reticulatum	43	p1	(T)8	8	26695	26702	rpoB	LSC	Hippeastrum_reticulatum_43	AGAAAATACCGGATCCCCAC	60.017	20	AGAACAAGGATATGGGCACG	59.955	20	228	26618	26845	CACCGACACAAGCAAATTGT	59.615	20	AGAACAAGGATATGGGCACG	59.955	20	211	26635	26845	AGAAAATACCGGATCCCCAC	60.017	20	CAAGGATATGGGCACGTGTA	59.42	20	224	26618	26841
Hippeastrum_reticulatum	44	p3	(TTG)3	9	27048	27056	rpoB	LSC	Hippeastrum_reticulatum_44	CGTGCCCATATCCTTGTTCT	59.955	20	GCGGGATTAATTTGGAAAAC	58.425	20	263	26826	27088	CCCAGGGAATTCATTAGAGGA	60.264	21	GTTCATTGATCAGGGCTTGG	60.461	20	258	27006	27263	TCCCAGGGAATTCATTAGAGG	60.264	21	GTTCATTGATCAGGGCTTGG	60.461	20	259	27005	27263
Hippeastrum_reticulatum	45	p3	(TAT)3	9	27666	27674	IGS	LSC	Hippeastrum_reticulatum_45	TCAAAATTGATCCGATTTCTACC	59.348	23	CCCACTACTAAAAAGAATCCGC	59.185	22	213	27631	27843	TCAAAATTGATCCGATTTCTACC	59.348	23	ACCCACTACTAAAAAGAATCCGC	59.919	23	214	27631	27844	TCAAAATTGATCCGATTTCTACCT	60.196	24	CCCACTACTAAAAAGAATCCGC	59.185	22	213	27631	27843
Hippeastrum_reticulatum	46	p1	(T)9	9	27782	27790	IGS	LSC	Hippeastrum_reticulatum_46	ATCCGATGGGATACCAAAAA	59.091	20	GCCGTATCGGCATGTACTTA	58.678	20	256	27672	27927	ATCCGATGGGATACCAAAAA	59.091	20	AGCCGTATCGGCATGTACTTA	59.644	21	257	27672	27928	ATCCGATGGGATACCAAAAA	59.091	20	GATAGCCGTATCGGCATGTA	58.629	20	260	27672	27931
Hippeastrum_reticulatum	47	p1	(A)9	9	28487	28495	IGS	LSC	Hippeastrum_reticulatum_47	GTCTGTCGTCGGAAATCCAT	59.934	20	TAAAGGATTTGCAGTCCCCC	61.173	20	275	28323	28597	GTCTGTCGTCGGAAATCCAT	59.934	20	GGATAAAGGATTTGCAGTCCC	59.791	21	278	28323	28600	GTCTGTCGTCGGAAATCCAT	59.934	20	TGGATCCAAAATGGCTAAAAA	59.42	21	227	28323	28549
Hippeastrum_reticulatum	48	p1	(A)9	9	29225	29233	IGS	LSC	Hippeastrum_reticulatum_48	AAGGCCCGAGGATATTTTGT	59.799	20	AAAGAATCGGGAAAACCCAC	60.166	20	150	29126	29275	TGCTCAGACATGCAAATGGT	60.272	20	AAAGAATCGGGAAAACCCAC	60.166	20	105	29171	29275	GTGCTCAGACATGCAAATGG	60.272	20	AAAGAATCGGGAAAACCCAC	60.166	20	106	29170	29275
Hippeastrum_reticulatum	49	p1	(A)9	9	29857	29865	IGS	LSC	Hippeastrum_reticulatum_49	TGATCGTTTTGCGAAGCC	60.905	18	GCGGAACGACTTTTCTTTTAGA	59.899	22	280	29836	30115	AGGGCTGGGGCACTACTAAT	59.983	20	TCTGATAAGAGCTGATTCACAAAAA	59.465	25	244	29769	30012	TGATCGTTTTGCGAAGCC	60.905	18	GCGGAACGACTTTTCTTTTAG	58.2	21	280	29836	30115
Hippeastrum_reticulatum	50	p1	(A)11	11	30420	30430	IGS	LSC	Hippeastrum_reticulatum_50	GCCGATCATCCGTTAATTGT	59.791	20	GTTGGGCTGGAATCAGAAGT	59.141	20	278	30370	30647	GCCGATCATCCGTTAATTGT	59.791	20	TTGGGCTGGAATCAGAAGTA	58.298	20	277	30370	30646	GCCGATCATCCGTTAATTGT	59.791	20	GTTGGGCTGGAATCAGAAGTA	59.184	21	278	30370	30647
Hippeastrum_reticulatum	51	c	(ATA)3taat(A)8	21	30534	30554	IGS	LSC	Hippeastrum_reticulatum_51	GCCGATCATCCGTTAATTGT	59.791	20	GTTGGGCTGGAATCAGAAGT	59.141	20	278	30370	30647	GCCGATCATCCGTTAATTGT	59.791	20	TTGGGCTGGAATCAGAAGTA	58.298	20	277	30370	30646	GCCGATCATCCGTTAATTGT	59.791	20	GTTGGGCTGGAATCAGAAGTA	59.184	21	278	30370	30647
Hippeastrum_reticulatum	52	p1	(T)9	9	30857	30865	IGS	LSC	Hippeastrum_reticulatum_52	CAGCCCAACCGTTTCTTTTA	60.103	20	GATTAGATCCCGAGTTATTGCG	59.956	22	252	30639	30890	CAGCCCAACCGTTTCTTTTA	60.103	20	TTAGATCCCGAGTTATTGCG	57.873	20	250	30639	30888	CAGCCCAACCGTTTCTTTTA	60.103	20	ATGGGATTAGATCCCGAGTT	57.405	20	256	30639	30894
Hippeastrum_reticulatum	53	p3	(TCG)3	9	31003	31011	IGS	LSC	Hippeastrum_reticulatum_53	TTCGCAATAACTCGGGATCT	59.668	20	ACGAAAATCCAATGATGGGT	59.105	20	243	30867	31109	GTTTCGCAATAACTCGGGAT	59.046	20	ACGAAAATCCAATGATGGGT	59.105	20	245	30865	31109	TTGTTTCGCAATAACTCGGG	60.989	20	ACGAAAATCCAATGATGGGT	59.105	20	247	30863	31109
Hippeastrum_reticulatum	54	p1	(T)9	9	31507	31515	IGS	LSC	Hippeastrum_reticulatum_54	TAAGAAAGGGGCGTTGTTTG	60.103	20	GCCCGTATTTTTATGGGGAG	60.508	20	251	31327	31577	GGCGTTGTTTGGTCTTTTCT	59.218	20	GCCCGTATTTTTATGGGGAG	60.508	20	242	31336	31577	TAAGAAAGGGGCGTTGTTTG	60.103	20	TGAAATGGAATATAGTGCCCG	59.803	21	267	31327	31593
Hippeastrum_reticulatum	55	p4	(TTTA)3	12	32118	32129	IGS	LSC	Hippeastrum_reticulatum_55	ATAAACGCGGGCTTTAGTGA	59.742	20	GAAATGCCTGGTCCGTAAAA	59.938	20	178	32060	32237	ATAAACGCGGGCTTTAGTGA	59.742	20	CCGCTCCACTCCATGAGTAT	60.096	20	231	32060	32290	GCGGGCTTTAGTGAGAATGA	60.352	20	GAAATGCCTGGTCCGTAAAA	59.938	20	172	32066	32237
Hippeastrum_reticulatum	56	p1	(T)8	8	32892	32899	IGS	LSC	Hippeastrum_reticulatum_56	CATTGCTTCGTTTCTTGTTCA	58.953	21	TGAATTGTTTCAAGACCGACC	59.963	21	261	32802	33062	AAGCCAGAAAATTCAAAAACGA	60.108	22	TGAATTGTTTCAAGACCGACC	59.963	21	205	32858	33062	CATTGCTTCGTTTCTTGTTCA	58.953	21	AATTGTTTCAAGACCGACCC	58.886	20	259	32802	33060
Hippeastrum_reticulatum	57	p1	(A)10	10	33081	33090	IGS	LSC	Hippeastrum_reticulatum_57	GGGGTCGGTCTTGAAACAAT	61.115	20	CGGATTTGAACCGATGACTT	59.933	20	254	33040	33293	GGGGTCGGTCTTGAAACAAT	61.115	20	ATCGGATTTGAACCGATGAC	59.756	20	256	33040	33295	AGTGGGGTCGGTCTTGAAAC	61.318	20	CGGATTTGAACCGATGACTT	59.933	20	257	33037	33293
Hippeastrum_reticulatum	58	p1	(A)8	8	33369	33376	IGS	LSC	Hippeastrum_reticulatum_58	GCCATGGTAAGGCGTAAGTC	59.597	20	AGAATCCCCCACCCAATAAG	60.011	20	244	33259	33502	GAGTAACGCCATGGTAAGGC	59.597	20	AGAATCCCCCACCCAATAAG	60.011	20	251	33252	33502	GCCATGGTAAGGCGTAAGTC	59.597	20	ACAGGATAGAATCCCCCACC	60.015	20	251	33259	33509
Hippeastrum_reticulatum	59	p3	(ATT)3	9	33459	33467	IGS	LSC	Hippeastrum_reticulatum_59	GCCATGGTAAGGCGTAAGTC	59.597	20	AGAATCCCCCACCCAATAAG	60.011	20	244	33259	33502	GAGTAACGCCATGGTAAGGC	59.597	20	AGAATCCCCCACCCAATAAG	60.011	20	251	33252	33502	GCCATGGTAAGGCGTAAGTC	59.597	20	ACAGGATAGAATCCCCCACC	60.015	20	251	33259	33509
Hippeastrum_reticulatum	60	p1	(A)19	19	33669	33687	IGS	LSC	Hippeastrum_reticulatum_60	CTTATTGGGTGGGGGATTCT	60.011	20	ACGATTCAATGGGTCAGGTC	59.786	20	230	33483	33712	GGTGGGGGATTCTATCCTGT	60.015	20	ACGATTCAATGGGTCAGGTC	59.786	20	223	33490	33712	CCTACCAAACCGACCGTAAA	59.855	20	ATTTATTCCTACGGGGCGTC	60.171	20	230	33643	33872
Hippeastrum_reticulatum	61	p1	(T)9	9	34094	34102	IGS	LSC	Hippeastrum_reticulatum_61	GAGAACGAATGCGAGAAAGG	59.955	20	GGCAAATCCATGAGTTCGAT	59.9	20	206	34001	34206	GAGAACGAATGCGAGAAAGG	59.955	20	CATTTGAACCCCGAATTGTC	60.17	20	159	34001	34159	CGAGAAAGGGGCTTTCATTT	60.553	20	GGCAAATCCATGAGTTCGAT	59.9	20	195	34012	34206
Hippeastrum_reticulatum	62	p1	(G)8	8	35966	35973	psbC	LSC	Hippeastrum_reticulatum_62	GGCTTTGGCGGTATTTATCA	59.928	20	CACTTGGGCTAAGGGTCAAA	60.103	20	247	35767	36013	GGCTTTGGCGGTATTTATCA	59.928	20	GGGCTAAGGGTCAAATTGGT	60.187	20	242	35767	36008	ATTTATCACGCGCTTCTTGG	60.23	20	CACTTGGGCTAAGGGTCAAA	60.103	20	235	35779	36013
Hippeastrum_reticulatum	63	p2	(TA)5	10	37149	37158	IGS	LSC	Hippeastrum_reticulatum_63	ATCAACCACTCAGCCACCTC	60.12	20	ATTCGGACATGGAGTCGAAG	60.073	20	214	37008	37221	ATCAACCACTCAGCCACCTC	60.12	20	GTGGAGGGATTTAACCACGA	59.79	20	272	37008	37279	ATCAACCACTCAGCCACCTC	60.12	20	TCGTGGAGGGATTTAACCAC	59.79	20	274	37008	37281
Hippeastrum_reticulatum	64	p1	(A)9	9	37642	37650	IGS	LSC	Hippeastrum_reticulatum_64	GAACTTCTTTGGCATTTTCCC	59.938	21	TGCGTCTGGATCATATTTGC	59.652	20	221	37547	37767	ACTTCTTTGGCATTTTCCCG	61.327	20	TGCGTCTGGATCATATTTGC	59.652	20	219	37549	37767	TCTTTGGCATTTTCCCGAT	60.399	19	TGCGTCTGGATCATATTTGC	59.652	20	216	37552	37767
Hippeastrum_reticulatum	65	p3	(TTA)3	9	37662	37670	IGS	LSC	Hippeastrum_reticulatum_65	GAACTTCTTTGGCATTTTCCC	59.938	21	TGCGTCTGGATCATATTTGC	59.652	20	221	37547	37767	ACTTCTTTGGCATTTTCCCG	61.327	20	TGCGTCTGGATCATATTTGC	59.652	20	219	37549	37767	TCTTTGGCATTTTCCCGAT	60.399	19	TGCGTCTGGATCATATTTGC	59.652	20	216	37552	37767
Hippeastrum_reticulatum	66	p3	(ATA)3	9	37686	37694	IGS	LSC	Hippeastrum_reticulatum_66	GAACTTCTTTGGCATTTTCCC	59.938	21	TGCGTCTGGATCATATTTGC	59.652	20	221	37547	37767	ACTTCTTTGGCATTTTCCCG	61.327	20	TGCGTCTGGATCATATTTGC	59.652	20	219	37549	37767	TCTTTGGCATTTTCCCGAT	60.399	19	TGCGTCTGGATCATATTTGC	59.652	20	216	37552	37767
Hippeastrum_reticulatum	67	p1	(A)8	8	38108	38115	IGS	LSC	Hippeastrum_reticulatum_67	CTATCCGCCCATGATGAAGT	59.917	20	CACGGGTTCAAATCCTGTCT	59.966	20	247	37896	38142	ATCCGCCCATGATGAAGTAA	60.296	20	CACGGGTTCAAATCCTGTCT	59.966	20	245	37898	38142	TCCGCCCATGATGAAGTAAT	60.296	20	CACGGGTTCAAATCCTGTCT	59.966	20	244	37899	38142
Hippeastrum_reticulatum	68	p3	(TAT)3	9	38666	38674	IGS	LSC	Hippeastrum_reticulatum_68	CAATTTCTGGCGCTTCTTCT	59.592	20	GCAGCTTTCTTGATTGCCTC	60.103	20	230	38604	38833	CAATTTCTGGCGCTTCTTCT	59.592	20	ATGCAGCTTTCTTGATTGCC	60.361	20	232	38604	38835	ATTTCTGGCGCTTCTTCTCC	60.846	20	GCAGCTTTCTTGATTGCCTC	60.103	20	228	38606	38833
Hippeastrum_reticulatum	69	p3	(ATT)3	9	39480	39488	psaB	LSC	Hippeastrum_reticulatum_69	ATAAAATGCGTCCCAAGCAG	60.096	20	TGGTTACCCGGTTGGTTAAA	60.081	20	255	39266	39520	TGGAACCACGTGCATCTAAA	60.111	20	TGGTTACCCGGTTGGTTAAA	60.081	20	157	39364	39520	GGCATTAATTTGGAACCACG	60.188	20	TGGTTACCCGGTTGGTTAAA	60.081	20	167	39354	39520
Hippeastrum_reticulatum	70	p3	(ATG)3	9	40167	40175	psaB	LSC	Hippeastrum_reticulatum_70	TAAAGACCCTTATGCCCACG	59.953	20	CTTTATGCCCAAAACCCTGA	59.931	20	275	40029	40303	TAAAGACCCTTATGCCCACG	59.953	20	TCTTTATGCCCAAAACCCTG	59.931	20	276	40029	40304	CCGGCAACGAGAAAAATAAA	60.068	20	CTTTATGCCCAAAACCCTGA	59.931	20	170	40134	40303
Hippeastrum_reticulatum	71	p3	(TTG)3	9	41772	41780	psaA	LSC	Hippeastrum_reticulatum_71	TATCGGGTATCAAACGGGAA	60.146	20	AACACCCATGCTTTAGCACC	60	20	235	41585	41819	TTATCGGGTATCAAACGGGA	60.146	20	AACACCCATGCTTTAGCACC	60	20	236	41584	41819	TGAATGTGGTGGACCAAAAA	59.792	20	AACACCCATGCTTTAGCACC	60	20	155	41665	41819
Hippeastrum_reticulatum	72	p3	(GCA)3	9	42065	42073	psaA	LSC	Hippeastrum_reticulatum_72	CCATTGAGCAAAGATGGGTT	59.933	20	GGATCGGTGGGTTTCTCATA	59.75	20	272	41826	42097	TGAAAACATATCTTGGGGGC	59.762	20	GGATCGGTGGGTTTCTCATA	59.75	20	233	41865	42097	TGAAAACATATCTTGGGGGC	59.762	20	ACATCACATGTGGATCGGTG	60.255	20	244	41865	42108
Hippeastrum_reticulatum	73	p3	(ATG)3	9	42391	42399	psaA	LSC	Hippeastrum_reticulatum_73	TGACCAATACCCCAGTTGGT	60.088	20	TTATCCCAGTTTTGCCGAAG	60.067	20	201	42325	42525	TGACCAATACCCCAGTTGGT	60.088	20	CTTTATCCCAGTTTTGCCGA	60.067	20	203	42325	42527	CATGCCATGACGTTGTTAGG	59.988	20	GCGGATTTCTTGAGTTTTCG	59.823	20	235	42233	42467
Hippeastrum_reticulatum	74	p4	(TTTC)3	12	43373	43384	IGS	LSC	Hippeastrum_reticulatum_74	CCTCTTTCCGGACAACACAT	59.966	20	ATAGATCCGAACACTTGCCC	59.009	20	187	43283	43469	CCTCTTTCCGGACAACACAT	59.966	20	CCCGGATCAACTTCAATATCA	59.77	21	169	43283	43451	CCTCTTTCCGGACAACACAT	59.966	20	GAAAAAGGTCCGTTAGGCAC	58.695	20	224	43283	43506
Hippeastrum_reticulatum	75	p1	(T)10	10	44682	44691	ycf3(intron)	LSC	Hippeastrum_reticulatum_75	GGATCTGATGCTACACCGCT	60.249	20	CGTCCAAAGCAACGATTTTT	60.11	20	278	44468	44745	CCCAAAAGCTCGCTAATTGA	60.335	20	CGTCCAAAGCAACGATTTTT	60.11	20	162	44584	44745	CCCAAAAGCTCGCTAATTGA	60.335	20	TACATCGTCCAAAGCAACGA	60.257	20	167	44584	44750
Hippeastrum_reticulatum	76	p1	(T)9	9	44799	44807	ycf3(intron)	LSC	Hippeastrum_reticulatum_76	AAAAATCGTTGCTTTGGACG	60.11	20	GAAACCCATTCTTACCGCAA	59.938	20	162	44726	44887	AAAAATCGTTGCTTTGGACG	60.11	20	TATTTCCGGGCACTAGAACG	60.089	20	181	44726	44906	AAAAATCGTTGCTTTGGACG	60.11	20	TGGAATATTATTTCCGGGCA	60.11	20	189	44726	44914
Hippeastrum_reticulatum	77	p1	(A)9	9	46748	46756	IGS	LSC	Hippeastrum_reticulatum_77	AATTCACCAGCGTTACCGAC	60	20	CAAGGAAAGGGGTTCAGACA	60.081	20	263	46604	46866	ATATCGCGGAAAGAGCAAAA	59.816	20	CAAGGAAAGGGGTTCAGACA	60.081	20	143	46724	46866	AATATCGCGGAAAGAGCAAA	59.816	20	CAAGGAAAGGGGTTCAGACA	60.081	20	144	46723	46866
Hippeastrum_reticulatum	78	p5	(AAATA)3	15	48084	48098	IGS	LSC
Hippeastrum_reticulatum	79	p3	(TAT)3	9	48148	48156	IGS	LSC
Hippeastrum_reticulatum	80	p1	(T)17	17	48212	48228	IGS	LSC
Hippeastrum_reticulatum	81	p1	(T)9	9	48265	48273	IGS	LSC
Hippeastrum_reticulatum	82	p2	(AT)5	10	48633	48642	IGS	LSC	Hippeastrum_reticulatum_82	CGACCCTTCCAGTATTCCAA	59.926	20	CTTGGAACCGTCGAATTCAT	59.933	20	244	48581	48824	ATTCCAAATCGCACCGTAAA	60.323	20	CTTGGAACCGTCGAATTCAT	59.933	20	231	48594	48824	CCAGTATTCCAAATCGCACC	60.331	20	CTTGGAACCGTCGAATTCAT	59.933	20	236	48589	48824
Hippeastrum_reticulatum	83	p1	(T)10	10	49508	49517	IGS	LSC	Hippeastrum_reticulatum_83	ATCCCCAGTAAAAAGCCCAT	59.666	20	TTCGGATCCATTTCTGAAAGA	59.631	21	121	49463	49583	ATCCCCAGTAAAAAGCCCAT	59.666	20	TAATGGGAATTCCATGACCA	58.618	20	208	49463	49670	TTCAAGTCCCTCTATCCCCA	59.478	20	TTCGGATCCATTTCTGAAAGA	59.631	21	134	49450	49583
Hippeastrum_reticulatum	84	p1	(A)8	8	50151	50158	IGS	LSC	Hippeastrum_reticulatum_84	CCCCCTTTTCTTTTCCTTTTT	59.817	21	TGGACCCTTGAAAGTAGCGT	59.734	20	276	50052	50327	CCCCCTTTTCTTTTCCTTTT	58.6	20	TGGACCCTTGAAAGTAGCGT	59.734	20	276	50052	50327	ACCCCCTTTTCTTTTCCTTTT	59.37	21	TGGACCCTTGAAAGTAGCGT	59.734	20	277	50051	50327
Hippeastrum_reticulatum	85	p3	(AAC)3	9	51708	51716	ndhK	LSC	Hippeastrum_reticulatum_85	TTGGTTCAGGCATTTGTTCA	60.088	20	CAAACAACCCCCAATTCAGT	59.688	20	268	51542	51809	TTGGTTCAGGCATTTGTTCA	60.088	20	TACTTGACCAAACAACCCCC	59.688	20	276	51542	51817	GTCTGCTTGCCTAGGACTCG	60.156	20	TACTTGACCAAACAACCCCC	59.688	20	197	51621	51817
Hippeastrum_reticulatum	86	p1	(T)11	11	52728	52738	IGS	LSC	Hippeastrum_reticulatum_86	TCGTAATCGCACGTAATCGT	59.21	20	TGCTAGAAATCCCTAGCCGT	58.952	20	198	52600	52797	TCGTAATCGCACGTAATCGT	59.21	20	AATCCCTAGCCGTTTTATCCA	59.816	21	191	52600	52790	TCGTAATCGCACGTAATCGT	59.21	20	TGCTAGAAATCCCTAGCCGTT	60.23	21	198	52600	52797
Hippeastrum_reticulatum	87	p3	(GTT)3	9	53440	53448	IGS	LSC	Hippeastrum_reticulatum_87	AAATCCACAAACCAACCCAA	60.066	20	CTTCATCCCGACCCAACTAA	59.926	20	226	53336	53561	AAAATCCACAAACCAACCCA	60.066	20	CTTCATCCCGACCCAACTAA	59.926	20	227	53335	53561	CAAAATCCACAAACCAACCC	60.066	20	CTTCATCCCGACCCAACTAA	59.926	20	228	53334	53561
Hippeastrum_reticulatum	88	p1	(T)9	9	56844	56852	IGS	LSC	Hippeastrum_reticulatum_88	CGCAGGACCGGAAGTAGTAG	59.891	20	GAATTTGATTCGGTTGGGTG	60.17	20	195	56789	56983	CGCAGGACCGGAAGTAGTAG	59.891	20	TGAATTTGATTCGGTTGGGT	60.17	20	196	56789	56984	GGCCAATAATTTGAGCGATG	60.424	20	GAATTTGATTCGGTTGGGTG	60.17	20	247	56737	56983
Hippeastrum_reticulatum	89	c	(TA)5gt(TA)5	22	57219	57240	IGS	LSC	Hippeastrum_reticulatum_89	ATCTCGTTGGCTGCTGTTCT	60.02	20	CCATGAAAGGGAAGGGGTAT	60.011	20	205	57173	57377	ATTATTGCGATCTCGTTGGC	60.067	20	CCATGAAAGGGAAGGGGTAT	60.011	20	214	57164	57377	ATCTCGTTGGCTGCTGTTCT	60.02	20	TTCATCCATGAAAGGGAAGG	59.864	20	210	57173	57382
Hippeastrum_reticulatum	90	p2	(TA)6	12	57286	57297	IGS	LSC	Hippeastrum_reticulatum_90	ATCTCGTTGGCTGCTGTTCT	60.02	20	CCATGAAAGGGAAGGGGTAT	60.011	20	205	57173	57377	ATTATTGCGATCTCGTTGGC	60.067	20	CCATGAAAGGGAAGGGGTAT	60.011	20	214	57164	57377	ATCTCGTTGGCTGCTGTTCT	60.02	20	TTCATCCATGAAAGGGAAGG	59.864	20	210	57173	57382
Hippeastrum_reticulatum	91	p2	(TA)6	12	57322	57333	IGS	LSC	Hippeastrum_reticulatum_91	ATCTCGTTGGCTGCTGTTCT	60.02	20	CCATGAAAGGGAAGGGGTAT	60.011	20	205	57173	57377	ATTATTGCGATCTCGTTGGC	60.067	20	CCATGAAAGGGAAGGGGTAT	60.011	20	214	57164	57377	ATCTCGTTGGCTGCTGTTCT	60.02	20	TTCATCCATGAAAGGGAAGG	59.864	20	210	57173	57382
Hippeastrum_reticulatum	92	p1	(T)8	8	57620	57627	IGS	LSC	Hippeastrum_reticulatum_92	TGGTGAATCAAATGCATGGT	59.781	20	AGGCGTGAATGAAACCTTTG	60.11	20	101	57559	57659	AAAAAGGAGGATTGGGTTGC	60.299	20	AGGCGTGAATGAAACCTTTG	60.11	20	158	57502	57659	TTGGTGAATCAAATGCATGG	60.321	20	AGGCGTGAATGAAACCTTTG	60.11	20	102	57558	57659
Hippeastrum_reticulatum	93	p3	(TTG)3	9	57680	57688	IGS	LSC	Hippeastrum_reticulatum_93	CAAAGGTTTCATTCACGCCT	60.11	20	CCAGTAGAAGATTCGGCAGC	59.978	20	276	57640	57915	CAAAGGTTTCATTCACGCCT	60.11	20	GAGTTACTCGGAATGCTGCC	59.843	20	215	57640	57854	CAAAGGTTTCATTCACGCCT	60.11	20	GGAGTTACTCGGAATGCTGC	59.843	20	216	57640	57855
Hippeastrum_reticulatum	94	p1	(T)8	8	59659	59666	IGS	LSC	Hippeastrum_reticulatum_94	GCTCCTTCTACCCACCCTGT	60.511	20	CCGGGGTATCGCTTCAATA	60.802	19	277	59500	59776	GCTCCTTCTACCCACCCTGT	60.511	20	AATCCGGGGTATCGCTTC	59.854	18	280	59500	59779	GCTCCTTCTACCCACCCTGT	60.511	20	TCCGGGGTATCGCTTCAATA	62.553	20	278	59500	59777
Hippeastrum_reticulatum	95	p2	(AT)5	10	59730	59739	IGS	LSC	Hippeastrum_reticulatum_95	GCTCCTTCTACCCACCCTGT	60.511	20	CCGGGGTATCGCTTCAATA	60.802	19	277	59500	59776	GCTCCTTCTACCCACCCTGT	60.511	20	AATCCGGGGTATCGCTTC	59.854	18	280	59500	59779	GCTCCTTCTACCCACCCTGT	60.511	20	TCCGGGGTATCGCTTCAATA	62.553	20	278	59500	59777
Hippeastrum_reticulatum	96	p1	(A)10	10	61436	61445	accD	LSC	Hippeastrum_reticulatum_96	TCCACGGTTTCTTTCCTTTG	60.081	20	CCCATCCTTCCCATCCTTAT	59.974	20	241	61404	61644	CCACGGTTTCTTTCCTTTGA	60.081	20	CCCATCCTTCCCATCCTTAT	59.974	20	240	61405	61644	TTCAGCTCCACGGTTTCTTT	59.853	20	CCCATCCTTCCCATCCTTAT	59.974	20	247	61398	61644
Hippeastrum_reticulatum	97	p1	(T)8	8	62487	62494	ycf4	LSC	Hippeastrum_reticulatum_97	TACCCGGATTTCCATCTCAG	59.887	20	AGATGCGACGATTTATTCCG	60.06	20	204	62459	62662	TACCCGGATTTCCATCTCAG	59.887	20	ACGACGAGGAAAAAGACCCT	60.11	20	275	62459	62733	TACCCGGATTTCCATCTCAG	59.887	20	GAAGGAAGATGCGACGATTT	59.273	20	210	62459	62668
Hippeastrum_reticulatum	98	p2	(TA)5	10	63433	63442	IGS	LSC	Hippeastrum_reticulatum_98	AATTGATGCCGTATTCCTGC	59.929	20	GAATAAGGATCCCCTTTCGG	59.734	20	228	63274	63501	AATTGATGCCGTATTCCTGC	59.929	20	AATAAGGATCCCCTTTCGGA	59.734	20	227	63274	63500	CGAATTTGCCCAATTGAGAT	59.901	20	AATAAGGATCCCCTTTCGGA	59.734	20	125	63376	63500
Hippeastrum_reticulatum	99	p1	(T)9	9	63471	63479	IGS	LSC	Hippeastrum_reticulatum_99	CGAATTTGCCCAATTGAGAT	59.901	20	AAGCGCGAGTTCTATAACAAGG	59.939	22	221	63376	63596	CGAATTTGCCCAATTGAGAT	59.901	20	GCGCGAGTTCTATAACAAGG	57.69	20	219	63376	63594	CGAATTTGCCCAATTGAGAT	59.901	20	AGCGCGAGTTCTATAACAAGG	58.688	21	220	63376	63595
Hippeastrum_reticulatum	100	p1	(A)8	8	63662	63669	cemA	LSC	Hippeastrum_reticulatum_100	TTTTTCATCCGAAAGGGGAT	60.614	20	TGAGAGAGAGACCCACCAGG	60.388	20	262	63474	63735	TTTTTCATCCGAAAGGGGAT	60.614	20	GCAAGATACGGGAGGGAAGT	60.464	20	225	63474	63698	CATCCGAAAGGGGATCCTTA	61.135	20	TGAGAGAGAGACCCACCAGG	60.388	20	257	63479	63735
Hippeastrum_reticulatum	101	p2	(TC)5	10	63726	63735	cemA	LSC	Hippeastrum_reticulatum_101	ACTTCCCTCCCGTATCTTGC	60.464	20	CATTGTGCGTTTTGACCAAT	59.444	20	280	63679	63958	AAAGCATTGACTTCCCTCCC	60.443	20	CGATTGCCTAGTATTCCACCA	59.967	21	120	63670	63789	ACTTCCCTCCCGTATCTTGC	60.464	20	TGTGCGTTTTGACCAATTGTA	60.022	21	277	63679	63955
Hippeastrum_reticulatum	102	p4	(AATG)3	12	64336	64347	cemA	LSC	Hippeastrum_reticulatum_102	TTGTTTCCACTTTTCCGGTT	59.448	20	CGAGTCTGCCGTTGTACTGA	60.049	20	260	64235	64494	TTGTTTCCACTTTTCCGGTT	59.448	20	TTCCCTATCCACGAGTCTGC	60.218	20	271	64235	64505	TTGTTTCCACTTTTCCGGTT	59.448	20	CTATCCACGAGTCTGCCGTT	60.277	20	267	64235	64501
Hippeastrum_reticulatum	103	p3	(AAT)3	9	65859	65867	IGS	LSC	Hippeastrum_reticulatum_103	CATTCCTGGCACTAGGCACT	60.277	20	AAGGAGTTCCGATAGACCCG	60.455	20	251	65678	65928	TGTATCCCATTCCTGGCACT	60.34	20	AAGGAGTTCCGATAGACCCG	60.455	20	258	65671	65928	TGTATCCCATTCCTGGCACT	60.34	20	AGTTCCGATAGACCCGGAAA	60.817	20	254	65671	65924
Hippeastrum_reticulatum	104	p1	(A)10	10	66109	66118	IGS	LSC	Hippeastrum_reticulatum_104	CGGGTCTATCGGAACTCCTT	60.455	20	CTAATCCGCCTTTCAACCAA	60.067	20	243	65909	66151	CGGGTCTATCGGAACTCCTT	60.455	20	CGACTCTAATCCGCCTTTCA	60.344	20	248	65909	66156	CGGGTCTATCGGAACTCCTT	60.455	20	TAATCCGCCTTTCAACCAAA	60.427	20	242	65909	66150
Hippeastrum_reticulatum	105	p1	(T)8	8	67914	67921	IGS	LSC	Hippeastrum_reticulatum_105	TCTTGGGAAAAATTGATGGG	59.733	20	GGTTGCATTGCGACTATTGA	59.694	20	246	67806	68051	TGGGAAAAATTGATGGGTTC	59.599	20	GGTTGCATTGCGACTATTGA	59.694	20	243	67809	68051	TCTTGGGAAAAATTGATGGG	59.733	20	ATAACAATGGTTGCATTGCG	59.448	20	254	67806	68059
Hippeastrum_reticulatum	106	p1	(A)10	10	68196	68205	IGS	LSC	Hippeastrum_reticulatum_106	CTTCAAATCGAGTTGGCCC	60.588	19	AGTGGGCATGAAAGAGCTAAA	58.986	21	279	68170	68448	CTTCAAATCGAGTTGGCCC	60.588	19	GTGGGCATGAAAGAGCTAAA	57.971	20	278	68170	68447	CTTCAAATCGAGTTGGCCC	60.588	19	AGTGGGCATGAAAGAGCTAA	57.575	20	279	68170	68448
Hippeastrum_reticulatum	107	p1	(T)12	12	68265	68276	IGS	LSC	Hippeastrum_reticulatum_107	AGTTGGCCCCGAAATAAAAA	60.645	20	AGTGGGCATGAAAGAGCTAAA	58.986	21	269	68180	68448	AGTTGGCCCCGAAATAAAAA	60.645	20	GTGGGCATGAAAGAGCTAAA	57.971	20	268	68180	68447	AGTTGGCCCCGAAATAAAAA	60.645	20	AGTGGGCATGAAAGAGCTAA	57.575	20	269	68180	68448
Hippeastrum_reticulatum	108	p1	(A)10	10	68366	68375	IGS	LSC	Hippeastrum_reticulatum_108	AGTTGGCCCCGAAATAAAAA	60.645	20	AGTGGGCATGAAAGAGCTAAA	58.986	21	269	68180	68448	AGTTGGCCCCGAAATAAAAA	60.645	20	GTGGGCATGAAAGAGCTAAA	57.971	20	268	68180	68447	AGTTGGCCCCGAAATAAAAA	60.645	20	AGTGGGCATGAAAGAGCTAA	57.575	20	269	68180	68448
Hippeastrum_reticulatum	109	p1	(T)16	16	69044	69059	IGS	LSC	Hippeastrum_reticulatum_109	ACCTACGACATCGGGTTTTG	59.853	20	TTTCATTTTTGCACCCCAAT	60.167	20	151	68951	69101	CCTCTTTGCAGGAGGTCAAA	60.366	20	TTTCATTTTTGCACCCCAAT	60.167	20	258	68844	69101	TTGAACCTACGACATCGGGT	60.375	20	TTTCATTTTTGCACCCCAAT	60.167	20	155	68947	69101
Hippeastrum_reticulatum	110	c	(C)9(T)9	18	69805	69822	IGS	LSC	Hippeastrum_reticulatum_110	CACAGCACCCGTGCTAACTA	59.928	20	TAGATCCACCGGATTTTTGC	59.901	20	253	69628	69880	ATATCTCTCCACAGCACCCG	60.096	20	TAGATCCACCGGATTTTTGC	59.901	20	262	69619	69880	TTGGGTCTTTAGCGGGTCTA	59.702	20	TAGATCCACCGGATTTTTGC	59.901	20	224	69657	69880
Hippeastrum_reticulatum	111	p1	(T)13	13	70139	70151	IGS	LSC	Hippeastrum_reticulatum_111	AAGCTCCACGAAATCATAGCA	59.859	21	TCGACCCGAACCTAAGAAGA	59.807	20	253	69935	70187	AAGCTCCACGAAATCATAGCA	59.859	21	TTTCGACCCGAACCTAAGAA	59.679	20	255	69935	70189	AAGCTCCACGAAATCATAGCA	59.859	21	TTTTCGACCCGAACCTAAGA	59.679	20	256	69935	70190
Hippeastrum_reticulatum	112	p3	(AAC)3	9	70779	70787	rps18	LSC	Hippeastrum_reticulatum_112	CAAGCGATCTTTTCGTAGGC	59.982	20	ATCGACTCGGCTCTCTCAAA	60.096	20	237	70641	70877	CCAAGCGATCTTTTCGTAGG	59.839	20	ATCGACTCGGCTCTCTCAAA	60.096	20	238	70640	70877	CAAGCGATCTTTTCGTAGGC	59.982	20	CGACTCGGCTCTCTCAAACT	59.745	20	235	70641	70875
Hippeastrum_reticulatum	113	p1	(T)14	14	71044	71057	IGS	LSC	Hippeastrum_reticulatum_113	TTTGAGAGAGCCGAGTCGAT	60.096	20	AGAATGGACTCCGGGAAGAT	59.896	20	266	70858	71123	CGAAAAAGCCTCAAATCCAG	59.817	20	AGAATGGACTCCGGGAAGAT	59.896	20	148	70976	71123	TTTGAGAGAGCCGAGTCGAT	60.096	20	TCCGGGAAGATGGAATAAAA	59.342	20	257	70858	71114
Hippeastrum_reticulatum	114	p4	(ATTT)3	12	71086	71097	IGS	LSC	Hippeastrum_reticulatum_114	TTTGAGAGAGCCGAGTCGAT	60.096	20	AGAATGGACTCCGGGAAGAT	59.896	20	266	70858	71123	CGAAAAAGCCTCAAATCCAG	59.817	20	AGAATGGACTCCGGGAAGAT	59.896	20	148	70976	71123	TCGAAAAAGCCTCAAATCCA	60.692	20	AGAATGGACTCCGGGAAGAT	59.896	20	149	70975	71123
Hippeastrum_reticulatum	115	p1	(A)9	9	72840	72848	clpP(intron)	LSC	Hippeastrum_reticulatum_115	ATAAAGGGTTGCCCGTTCTT	59.835	20	CCGTATGCAATGCACAAAAG	60.133	20	274	72634	72907	AGTTCTTCCGCTTCCAGGAT	60.212	20	CCGTATGCAATGCACAAAAG	60.133	20	215	72693	72907	TCTTCCGCTTCCAGGATAAA	59.778	20	CCGTATGCAATGCACAAAAG	60.133	20	212	72696	72907
Hippeastrum_reticulatum	116	p1	(A)9	9	72957	72965	clpP(intron)	LSC	Hippeastrum_reticulatum_116	CTTTTGTGCATTGCATACGG	60.133	20	CAATGATCTGAATCGGATGG	58.873	20	101	72888	72988	CAGGCATCTTTTGTGCATTG	60.257	20	CAATGATCTGAATCGGATGG	58.873	20	108	72881	72988	GCTTGCGCCTCATAAAAAGA	60.476	20	CAATGATCTGAATCGGATGG	58.873	20	266	72723	72988
Hippeastrum_reticulatum	117	p1	(A)9	9	73031	73039	clpP(intron)	LSC	Hippeastrum_reticulatum_117	CCATCCGATTCAGATCATTG	58.873	20	TCGGGAGTACATTTCAGCGT	60.657	20	274	72969	73242	CCATCCGATTCAGATCATTG	58.873	20	CGGGAGTACATTTCAGCGTC	60.657	20	273	72969	73241	CCATCCGATTCAGATCATTG	58.873	20	GTCGGGAGTACATTTCAGCG	60.657	20	275	72969	73243
Hippeastrum_reticulatum	118	p1	(T)15	15	73136	73150	clpP(intron)	LSC	Hippeastrum_reticulatum_118	CCATCCGATTCAGATCATTG	58.873	20	TCGGGAGTACATTTCAGCGT	60.657	20	274	72969	73242	CCATCCGATTCAGATCATTG	58.873	20	CGGGAGTACATTTCAGCGTC	60.657	20	273	72969	73241	CCATCCGATTCAGATCATTG	58.873	20	GTCGGGAGTACATTTCAGCG	60.657	20	275	72969	73243
Hippeastrum_reticulatum	119	p1	(T)8	8	73836	73843	clpP(intron)	LSC	Hippeastrum_reticulatum_119	TGGATGCATACGGTTCAAAA	59.93	20	GGACCCAGTCAGGAACAAGA	60.088	20	255	73770	74024	TTTGGATGCATACGGTTCAA	59.93	20	GGACCCAGTCAGGAACAAGA	60.088	20	257	73768	74024	TGGATGCATACGGTTCAAAA	59.93	20	AAGGACCCAGTCAGGAACAA	59.549	20	257	73770	74026
Hippeastrum_reticulatum	120	p1	(A)8	8	73924	73931	clpP(intron)	LSC	Hippeastrum_reticulatum_120	TGGATGCATACGGTTCAAAA	59.93	20	GGACCCAGTCAGGAACAAGA	60.088	20	255	73770	74024	TTTGGATGCATACGGTTCAA	59.93	20	GGACCCAGTCAGGAACAAGA	60.088	20	257	73768	74024	TGGATGCATACGGTTCAAAA	59.93	20	AAGGACCCAGTCAGGAACAA	59.549	20	257	73770	74026
Hippeastrum_reticulatum	121	c*	(ATT)3(T)8*	15	74656	74670	IGS	LSC	Hippeastrum_reticulatum_121	TCGCACTATACGTCAACCCA	60.134	20	GAACGATCGATCCCTTCATT	58.937	20	257	74503	74759	TCGCACTATACGTCAACCCA	60.134	20	TCTTCCCCTAAAAACCTTCCA	59.925	21	214	74503	74716	TCTCGATCGGTGGAGAAAAC	60.195	20	TCTTCCCCTAAAAACCTTCCA	59.925	21	269	74448	74716
Hippeastrum_reticulatum	122	c	(T)8gcagctt(TTG)3	24	75747	75770	psbB	LSC	Hippeastrum_reticulatum_122	GGGAATCGCCTCTCATCATA	59.998	20	TGGAAGTATCCCTGATCCCA	60.272	20	255	75600	75854	TCATCATATTGCAGCGGGTA	60.058	20	TAGTCCGGCACCAACTCTTC	60.255	20	277	75612	75888	TCATCATATTGCAGCGGGTA	60.058	20	TGGAAGTATCCCTGATCCCA	60.272	20	243	75612	75854
Hippeastrum_reticulatum	123	p1	(T)8	8	76572	76579	IGS	LSC	Hippeastrum_reticulatum_123	CATGGCGCTAGAACCTTGTT	60.27	20	AAGGGGGAAACGAATCAAAG	60.291	20	235	76417	76651	CATGGCGCTAGAACCTTGTT	60.27	20	AGAAAAGGGGGAAACGAATC	59.397	20	239	76417	76655	CATGGCGCTAGAACCTTGTT	60.27	20	AAAGGGGGAAACGAATCAAA	60.644	20	236	76417	76652
Hippeastrum_reticulatum	124	p1	(T)8	8	77449	77456	IGS	LSC	Hippeastrum_reticulatum_124	GGACTACGCCACTTATGGGA	59.955	20	AAGTCACACGCTCATATTCCG	60.147	21	234	77252	77485	ACTTATGGGAGTCGCAATGG	59.955	20	AAGTCACACGCTCATATTCCG	60.147	21	224	77262	77485	GGACTACGCCACTTATGGGA	59.955	20	AGTCACACGCTCATATTCCG	58.751	20	233	77252	77484
Hippeastrum_reticulatum	125	p1	(A)8	8	77663	77670	petB(intron)	LSC	Hippeastrum_reticulatum_125	CTATTCAGACCTCGCAACCG	60.786	20	CCACGATGATTTAGCCTCAAG	59.716	21	221	77637	77857	CTATTCAGACCTCGCAACCG	60.786	20	AACCACGATGATTTAGCCTCA	59.583	21	223	77637	77859	TATTCAGACCTCGCAACCG	59.808	19	CCACGATGATTTAGCCTCAAG	59.716	21	220	77638	77857
Hippeastrum_reticulatum	126	p1	(A)9	9	77972	77980	petB(intron)	LSC	Hippeastrum_reticulatum_126	GCTTGAGGCTAAATCATCGTG	59.859	21	CGATTTGTCCCGAAGATAGG	59.523	20	279	77836	78114	TTGAGGCTAAATCATCGTGG	58.721	20	CGATTTGTCCCGAAGATAGG	59.523	20	277	77838	78114	CTTGAGGCTAAATCATCGTGG	59.716	21	CGATTTGTCCCGAAGATAGG	59.523	20	278	77837	78114
Hippeastrum_reticulatum	127	p1	(G)8	8	78229	78236	petB(intron)	LSC	Hippeastrum_reticulatum_127	TGTTTGAGCCGTACGAGATG	59.864	20	GTCATAGCAAAGCCCGTAGC	59.873	20	231	78187	78417	CCGTCGAAATCGGTATTTGT	59.823	20	GTCATAGCAAAGCCCGTAGC	59.873	20	258	78160	78417	TGTTTGAGCCGTACGAGATG	59.864	20	CCGTAACGGTTGGACGATAG	60.378	20	257	78187	78443
Hippeastrum_reticulatum	128	p1	(A)8	8	80500	80507	IGS	LSC	Hippeastrum_reticulatum_128	TCGCGTGTCGAAGATAAAAA	59.443	20	CAGAAGCATTTCGCAATCAA	59.953	20	128	80448	80575	ATTCAACCGCGAAATACCAC	59.829	20	ACAGAAGCATTTCGCAATCA	59.425	20	238	80339	80576	TCGCGTGTCGAAGATAAAAA	59.443	20	CCAATCAGAACTATCCCCCA	59.744	20	276	80448	80723
Hippeastrum_reticulatum	129	p3	(TAT)3	9	81554	81562	IGS	LSC	Hippeastrum_reticulatum_129	AGTGTTCGAGTGGATCCTGC	60.269	20	TTGATCAGGGTATGCAACGA	60.073	20	272	81510	81781	AGTGTTCGAGTGGATCCTGC	60.269	20	TGATCAGGGTATGCAACGAG	59.673	20	271	81510	81780	TGTTCGAGTGGATCCTGCTA	59.394	20	TTGATCAGGGTATGCAACGA	60.073	20	270	81512	81781
Hippeastrum_reticulatum	130	p3	(GGA)3	9	82719	82727	IGS	LSC	Hippeastrum_reticulatum_130	CCAGGTAACCCCCTTGAAGT	60.218	20	CGAGGCATAATGACAGATCG	59.251	20	184	82615	82798	TCATTCCAGGTAACCCCCTT	60.549	20	TTCTTTCCACTTCTCGAGGC	59.55	20	203	82610	82812	TTCATTCCAGGTAACCCCCT	60.549	20	TTCTTTCCACTTCTCGAGGC	59.55	20	204	82609	82812
Hippeastrum_reticulatum	131	p1	(T)10	10	83175	83184	IGS	LSC	Hippeastrum_reticulatum_131	ATAGCGTCTCTGCCCATGAC	60.249	20	TCATTAGCCCCCGAGGTATT	60.653	20	238	83109	83346	ATAGCGTCTCTGCCCATGAC	60.249	20	TTCATTAGCCCCCGAGGTAT	60.653	20	239	83109	83347	ATAGCGTCTCTGCCCATGAC	60.249	20	TAGTTTCATTAGCCCCCGAG	59.178	20	243	83109	83351
Hippeastrum_reticulatum	132	p1	(A)9	9	83735	83743	IGS	LSC	Hippeastrum_reticulatum_132	ATTCTCGAGCTCCGCTGTTA	60.118	20	GATGAAAAACAACTGCGGGT	59.978	20	150	83637	83786	TTCTCGAGCTCCGCTGTTAT	60.118	20	GCAAAATGCCGATACGAACT	60.103	20	225	83638	83862	ATTCTCGAGCTCCGCTGTTA	60.118	20	GCAAAATGCCGATACGAACT	60.103	20	226	83637	83862
Hippeastrum_reticulatum	133	p3	(TTA)3	9	84796	84804	rpl16(intron)	LSC	Hippeastrum_reticulatum_133	TTGTTCCCGAGTGAATCTCC	60.05	20	GCGGATAAATGGAAAGGTGA	59.901	20	210	84743	84952	TTGTTCCCGAGTGAATCTCC	60.05	20	GATGCGGATAAATGGAAAGG	59.369	20	213	84743	84955	TTGTTCCCGAGTGAATCTCC	60.05	20	GGATGCGGATAAATGGAAAG	59.369	20	214	84743	84956
Hippeastrum_reticulatum	134	p3	(TGC)3	9	86255	86263	rpl22	LSC	Hippeastrum_reticulatum_134	CCGTTGACTTCGGCTTTACT	59.378	20	GCGGGGGATAACCTAATGAT	60.006	20	272	86189	86460	TCAGCTTCGTTCAAACCCAT	60.636	20	GCGGGGGATAACCTAATGAT	60.006	20	242	86219	86460	ATCAGCTTCGTTCAAACCCA	60.636	20	GCGGGGGATAACCTAATGAT	60.006	20	243	86218	86460
Hippeastrum_reticulatum	135	p1	(T)10	10	86475	86484	IGS	IRb	Hippeastrum_reticulatum_135	ATCATTAGGTTATCCCCCGC	60.006	20	GAATTCGCGCCTACTCTGAC	59.985	20	114	86441	86554	ATCATTAGGTTATCCCCCGC	60.006	20	AGAATTCGCGCCTACTCTGA	60.118	20	115	86441	86555	ATCATTAGGTTATCCCCCGC	60.006	20	TTCGCGCCTACTCTGACTTT	60.154	20	111	86441	86551
Hippeastrum_reticulatum	136	p1	(T)9	9	86749	86757	rps19	IRb	Hippeastrum_reticulatum_136	TATGGCCAATCATTTTGGGT	60.016	20	GAGTAATCAGCTGTGGCACG	59.47	20	154	86629	86782	TGGCCAATCATTTTGGGTAT	60.016	20	GAGTAATCAGCTGTGGCACG	59.47	20	152	86631	86782	ATGGCCAATCATTTTGGGTA	60.016	20	GAGTAATCAGCTGTGGCACG	59.47	20	153	86630	86782
Hippeastrum_reticulatum	137	p3	(CTT)3	9	87082	87090	rpl2	IRb	Hippeastrum_reticulatum_137	TCGCCCATCACATTATTTCA	59.891	20	CGAAGCGTTGGCTAGGTAAG	60.032	20	252	86977	87228	TCGCCCATCACATTATTTCA	59.891	20	TGGCTAGGTAAGCGTCCTGT	59.898	20	244	86977	87220	TCGCCCATCACATTATTTCA	59.891	20	TAGAGCTGGATCGAAGCGTT	60.118	20	263	86977	87239
Hippeastrum_reticulatum	138	p1	(A)8	8	87486	87493	rpl2(intron)	IRb	Hippeastrum_reticulatum_138	GGACCTCCCCAGATGGTAAT	60.015	20	GCCGTATGCTTTGGAAGAAG	59.845	20	221	87313	87533	GGACCTCCCCAGATGGTAAT	60.015	20	AAGCCGTATGCTTTGGAAGA	59.845	20	223	87313	87535	GGACCTCCCCAGATGGTAAT	60.015	20	AGAAAGCCGTATGCTTTGGA	59.845	20	226	87313	87538
Hippeastrum_reticulatum	139	p1	(T)8	8	90628	90635	ycf2	IRb	Hippeastrum_reticulatum_139	TGGATCTTCCTCAATGTCCC	59.862	20	CTTTATTTTCCGATCGCCTG	59.677	20	245	90513	90757	CACGAAACGTGAGAAGCAGA	60.175	20	CTTTATTTTCCGATCGCCTG	59.677	20	218	90540	90757	TCACGAAACGTGAGAAGCAG	60.175	20	CTTTATTTTCCGATCGCCTG	59.677	20	219	90539	90757
Hippeastrum_reticulatum	140	p1	(A)8	8	90896	90903	ycf2	IRb	Hippeastrum_reticulatum_140	GTTCCGAAGGATGAACCAGA	60.05	20	CTTTGTTCCGGTCATGGAAT	59.79	20	103	90844	90946	GTTCCGAAGGATGAACCAGA	60.05	20	GATCCAACCCGTAGGAATCA	59.75	20	244	90844	91087	GTTCCGAAGGATGAACCAGA	60.05	20	AGATTCGGCTCGGTTATTGA	59.668	20	194	90844	91037
Hippeastrum_reticulatum	141	p1	(A)8	8	91089	91096	ycf2	IRb	Hippeastrum_reticulatum_141	TCAATAACCGAGCCGAATCT	59.668	20	CGCTGTTTTTCGTTTTGGAT	60.11	20	246	91018	91263	TCAATAACCGAGCCGAATCT	59.668	20	CTGCCTCCATGATGTTGTTG	60.112	20	277	91018	91294	CAATAACCGAGCCGAATCTG	60.597	20	CGCTGTTTTTCGTTTTGGAT	60.11	20	245	91019	91263
Hippeastrum_reticulatum	142	p1	(A)9	9	92378	92386	ycf2	IRb	Hippeastrum_reticulatum_142	TTTTCTGTGGAAAAGACCCG	60.081	20	GATCGGATCGAATTGGAAAA	59.84	20	250	92275	92524	TGTGGAAAAGACCCGTATCC	59.79	20	GATCGGATCGAATTGGAAAA	59.84	20	245	92280	92524	TTTTCTGTGGAAAAGACCCG	60.081	20	GGATCGAATTGGAAAATGGA	59.699	20	246	92275	92520
Hippeastrum_reticulatum	143	p2	(GA)5	10	92399	92408	ycf2	IRb	Hippeastrum_reticulatum_143	TTTTCTGTGGAAAAGACCCG	60.081	20	GATCGGATCGAATTGGAAAA	59.84	20	250	92275	92524	TGTGGAAAAGACCCGTATCC	59.79	20	GATCGGATCGAATTGGAAAA	59.84	20	245	92280	92524	TTTTCTGTGGAAAAGACCCG	60.081	20	GGATCGAATTGGAAAATGGA	59.699	20	246	92275	92520
Hippeastrum_reticulatum	144	p3	(TCT)3	9	93076	93084	ycf2	IRb	Hippeastrum_reticulatum_144	TGGCCAATTCCTCAGAAGAT	59.629	20	TCACTAGAGGCTCGGGAAAA	59.948	20	248	93004	93251	TCCTTACTTCGACAGGGTGC	60.255	20	ATCAATGGAACGGGTGACTC	59.786	20	262	92870	93131	ATCATGGCCAATTCCTCAGA	60.426	20	TCACTAGAGGCTCGGGAAAA	59.948	20	252	93000	93251
Hippeastrum_reticulatum	145	p3	(CTT)3	9	93188	93196	ycf2	IRb	Hippeastrum_reticulatum_145	TCAAGAAATGCTCGGGAGTT	59.813	20	TCACTAGAGGCTCGGGAAAA	59.948	20	104	93148	93251	TGGGCACATCTGAGATCAAG	59.787	20	TCACTAGAGGCTCGGGAAAA	59.948	20	119	93133	93251	GAGTCACCCGTTCCATTGAT	59.786	20	TCACTAGAGGCTCGGGAAAA	59.948	20	140	93112	93251
Hippeastrum_reticulatum	146	p3	(GGT)3	9	93452	93460	ycf2	IRb	Hippeastrum_reticulatum_146	AATACGGGGTTCTGCTTCTG	59.195	20	CGACCCAGGATTCGATTTTA	59.894	20	263	93414	93676	AATACGGGGTTCTGCTTCTG	59.195	20	TTCGATTGATGGGATTTGGT	60.133	20	143	93414	93556	TCTCTGGAAGAAATACGGGG	59.122	20	CGACCCAGGATTCGATTTTA	59.894	20	274	93403	93676
Hippeastrum_reticulatum	147	p3	(TGA)3	9	93694	93702	ycf2	IRb	Hippeastrum_reticulatum_147	TAAAATCGAATCCTGGGTCG	59.894	20	AAATTGATCCCGGTTGTTCA	60.17	20	185	93657	93841	TAAAATCGAATCCTGGGTCG	59.894	20	TCCCGGTTGTTCAATCATTT	60.17	20	178	93657	93834	ACGTGAACGGTGATTGGATT	60.24	20	AAATTGATCCCGGTTGTTCA	60.17	20	210	93632	93841
Hippeastrum_reticulatum	148	p3	(TGA)3	9	94234	94242	ycf2	IRb	Hippeastrum_reticulatum_148	AACTGGACGATCCTGTTTGG	59.966	20	CAAATCGGTCTATTTTCGGC	59.547	20	245	94068	94312	AACTGGACGATCCTGTTTGG	59.966	20	AATCGGTCTATTTTCGGCGT	60.821	20	243	94068	94310	CTGGACGATCCTGTTTGGTC	60.51	20	CAAATCGGTCTATTTTCGGC	59.547	20	243	94070	94312
Hippeastrum_reticulatum	149	p3	(GAA)3	9	94915	94923	ycf2	IRb	Hippeastrum_reticulatum_149	GAAGGGCTGTTGCACAAAAT	60.118	20	ATCCATAAGAAGCGATCCCA	59.486	20	246	94850	95095	CAGATAGGAAGGGCTGTTGC	59.836	20	ATCCATAAGAAGCGATCCCA	59.486	20	253	94843	95095	GAAGGGCTGTTGCACAAAAT	60.118	20	TTTCTTCATGCTCGTTCCAA	59.395	20	140	94850	94989
Hippeastrum_reticulatum	150	p1	(A)8	8	98411	98418	ndhB	IRb	Hippeastrum_reticulatum_150	AATATCGAAAATTCGCGTGG	59.928	20	CATGCACGGTTTTGAATGAG	60.111	20	136	98357	98492	AATATCGAAAATTCGCGTGG	59.928	20	CTCATGCACGGTTTTGAATG	60.111	20	138	98357	98494	AATATCGAAAATTCGCGTGG	59.928	20	TGCACGGTTTTGAATGAGAG	59.84	20	134	98357	98490
Hippeastrum_reticulatum	151	p3	(AGA)3	9	99778	99786	ndhB	IRb	Hippeastrum_reticulatum_151	TTTCCATCGGAACAATAGGG	59.756	20	TGGGACTTTTTCGGAGATTG	60.044	20	277	99674	99950	TTTCCATCGGAACAATAGGG	59.756	20	CTTTTTCGGAGATTGGATGC	59.645	20	272	99674	99945	GAACAATAGGGCCGTTATGC	59.438	20	TGGGACTTTTTCGGAGATTG	60.044	20	268	99683	99950
Hippeastrum_reticulatum	152	p1	(T)9	9	101980	101988	IGS	IRb	Hippeastrum_reticulatum_152	TTCATTTGGAATCTGGGCTC	60.014	20	GCTCGATGAGAAAATGGGTC	59.635	20	162	101943	102104	TTCTCGATCAATCCCTTTGC	60.155	20	GCTCGATGAGAAAATGGGTC	59.635	20	229	101876	102104	TCATTTGGAATCTGGGCTCT	59.629	20	GCTCGATGAGAAAATGGGTC	59.635	20	161	101944	102104
Hippeastrum_reticulatum	153	p3	(AAG)3	9	103053	103061	IGS	IRb	Hippeastrum_reticulatum_153	AAGAAATGGCGTGGAAACAC	59.978	20	AGGGGAAGCAGAACAAGTCA	59.844	20	146	102953	103098	AAGAAATGGCGTGGAAACAC	59.978	20	GGGGAAGCAGAACAAGTCAA	60.232	20	145	102953	103097	AAGAAATGGCGTGGAAACAC	59.978	20	TCCCGATCTAAATCGAGCAG	60.309	20	251	102953	103203
Hippeastrum_reticulatum	154	p1	(A)9	9	103159	103167	IGS	IRb	Hippeastrum_reticulatum_154	CAAGAAGAAGGGGTGATCCA	60.042	20	ACGGATTCGAGCCATAACAC	59.962	20	199	103051	103249	TGACTTGTTCTGCTTCCCCT	59.844	20	ACGGATTCGAGCCATAACAC	59.962	20	171	103079	103249	TTGACTTGTTCTGCTTCCCC	60.232	20	ACGGATTCGAGCCATAACAC	59.962	20	172	103078	103249
Hippeastrum_reticulatum	155	p3	(AAC)3	9	103823	103831	rrn16	IRb	Hippeastrum_reticulatum_155	CTAGCGGCATGCTTAACACA	60.037	20	TCCTTTTGCTCCTCAGCCTA	60.088	20	147	103727	103873	CTAGCGGCATGCTTAACACA	60.037	20	CTTTTGCTCCTCAGCCTACG	60.147	20	145	103727	103871	CTAGCGGCATGCTTAACACA	60.037	20	CATCCTCTCGGACCAGCTAC	59.827	20	240	103727	103966
Hippeastrum_reticulatum	156	p1	(T)8	8	105952	105959	trnI-GAU(intron)	IRb	Hippeastrum_reticulatum_156	CGCATCTTCACAGACCAAGA	59.984	20	TCGTAGTGACTGAGGGGGTC	60.112	20	271	105875	106145	CGCATCTTCACAGACCAAGA	59.984	20	TTGCTGCTTTCTCCAGACCT	60.134	20	118	105875	105992	AACTACGAGATCGCCCCTTT	60.096	20	TCGTAGTGACTGAGGGGGTC	60.112	20	252	105894	106145
Hippeastrum_reticulatum	157	p3	(CTG)3	9	107728	107736	rrn23	IRb	Hippeastrum_reticulatum_157	CGGGGAGTTGAAAATAAGCA	60.067	20	GCTACTGGACTCTCGCCATC	59.981	20	274	107670	107943	CGGGGAGTTGAAAATAAGCA	60.067	20	CTGGACTCTCGCCATCTAGG	59.966	20	270	107670	107939	AGGAAAGGCTTACGGTGGAT	59.962	20	TTTTCACGGTTTAGGCTGCT	59.883	20	258	107601	107858
Hippeastrum_reticulatum	158	p5	(CGAAA)3	15	111121	111135	IGS	IRb	Hippeastrum_reticulatum_158	ACGCGCTTTCACATCTTCTT	60.022	20	GAAAGGTCCTTCCCTTTTGG	59.912	20	203	111096	111298	AACGCGCTTTCACATCTTCT	60.022	20	GAAAGGTCCTTCCCTTTTGG	59.912	20	204	111095	111298	AGAAACGCGCTTTCACATCT	60.022	20	GAAAGGTCCTTCCCTTTTGG	59.912	20	207	111092	111298
Hippeastrum_reticulatum	159	p3	(CAA)3	9	112781	112789	ycf1	IRb	Hippeastrum_reticulatum_159	CCAAGTTCAACGTTAGCCAGA	60.29	21	GAATCGAATGATTTTGCCGT	59.907	20	163	112733	112895	CCAAGTTCAACGTTAGCCAGA	60.29	21	CGAATGATTTTGCCGTATCC	60.289	20	159	112733	112891	CCAAGTTCAACGTTAGCCAG	58.431	20	GAATCGAATGATTTTGCCGT	59.907	20	163	112733	112895
Hippeastrum_reticulatum	160	p1	(A)8	8	113991	113998	ndhF	SSC	Hippeastrum_reticulatum_160	CCGATTCGTGAGGATAGGTG	60.474	20	GACGTTTGCGGATTCATTTT	59.945	20	246	113888	114133	CCGATTCGTGAGGATAGGTG	60.474	20	ACGTTTGCGGATTCATTTTC	59.945	20	245	113888	114132	TCCGATTCGTGAGGATAGGT	59.508	20	ACGTTTGCGGATTCATTTTC	59.945	20	246	113887	114132
Hippeastrum_reticulatum	161	p3	(TAA)3	9	114928	114936	ndhF	SSC	Hippeastrum_reticulatum_161	GAGGGAATTGTGCGGATTTA	59.901	20	TTTTTGGTTCACACGTCCAA	59.981	20	248	114764	115011	TTGTGCGGATTTAGCAACTG	59.872	20	TTTTTGGTTCACACGTCCAA	59.981	20	241	114771	115011	GAGGGAATTGTGCGGATTTA	59.901	20	GGTTTTTGGTTCACACGTCC	60.255	20	250	114764	115013
Hippeastrum_reticulatum	162	p1	(T)8	8	115517	115524	IGS	SSC	Hippeastrum_reticulatum_162	ATTGGCCGAAAACACCATAG	59.823	20	GAATTGGTGAATCGGAAACAA	59.793	21	223	115329	115551	AATTGGCCGAAAACACCATA	60.188	20	GAATTGGTGAATCGGAAACAA	59.793	21	224	115328	115551	ATTGGCCGAAAACACCATAG	59.823	20	CGAAAGCGATAAGAATTGGTG	59.728	21	235	115329	115563
Hippeastrum_reticulatum	163	p1	(A)10	10	115923	115932	IGS	SSC	Hippeastrum_reticulatum_163	TTCTATTCTGGCAATATGGAACC	59.369	23	TGGAATCCAATCAATCAGTTC	57.44	21	190	115814	116003	TCTATTCTGGCAATATGGAACC	58.087	22	TGGAATCCAATCAATCAGTTC	57.44	21	189	115815	116003	TTCTATTCTGGCAATATGGAACC	59.369	23	CAATCAATCAGTTCCACAATGAGT	60.282	24	183	115814	115996
Hippeastrum_reticulatum	164	p1	(T)8	8	116417	116424	IGS	SSC	Hippeastrum_reticulatum_164	AAAAGAACAATCCATTTTGAGCA	59.997	23	TTGAGCCATGGAAATTCAGA	59.2	20	265	116355	116619	AAAAGAACAATCCATTTTGAGCA	59.997	23	TTCTTACTTGTTTGCCGCAC	58.967	20	232	116355	116586	AAAGAACAATCCATTTTGAGCA	58.742	22	TTGAGCCATGGAAATTCAGA	59.2	20	264	116356	116619
Hippeastrum_reticulatum	165	p3	(ATT)5	15	116744	116758	IGS	SSC	Hippeastrum_reticulatum_165	TTGTGCGGCAAACAAGTAAG	59.911	20	CAATTGCATTTTCTTTTCCCA	59.929	21	256	116565	116820	TTTGTGCGGCAAACAAGTAA	60.286	20	CAATTGCATTTTCTTTTCCCA	59.929	21	257	116564	116820	TTTTGTGCGGCAAACAAGTA	60.286	20	CAATTGCATTTTCTTTTCCCA	59.929	21	258	116563	116820
Hippeastrum_reticulatum	166	p3	(TAT)3	9	117386	117394	IGS	SSC	Hippeastrum_reticulatum_166	TAAGTTCCAATTGTTCCGGG	59.795	20	CTGCTTCCTAAGAGCAGCGT	59.92	20	270	117177	117446	TAAGTTCCAATTGTTCCGGG	59.795	20	CAATTTCACCATAGCGGCTT	60.096	20	244	117177	117420	TAAGTTCCAATTGTTCCGGG	59.795	20	GCTTCCTAAGAGCAGCGTGT	59.786	20	268	117177	117444
Hippeastrum_reticulatum	167	p4	(AATA)3	12	118970	118981	ndhD	SSC	Hippeastrum_reticulatum_167	CCCAGAATCCACAAAATTCG	60.301	20	GGTTTTGTTGCGGAATCAGT	59.978	20	198	118896	119093	CCCAGAATCCACAAAATTCG	60.301	20	GAGTGGTTTTGTTGCGGAAT	59.978	20	202	118896	119097	TTCGAGTTTGGAGCATTGAA	59.395	20	GGTTTTGTTGCGGAATCAGT	59.978	20	182	118912	119093
Hippeastrum_reticulatum	168	p1	(C)8	8	119172	119179	ndhD	SSC	Hippeastrum_reticulatum_168	ATTCCGCAACAAAACCACTC	59.978	20	TTTTTCTTGGTGGGAACGAG	60.081	20	157	119078	119234	GATTCCGCAACAAAACCACT	59.978	20	TTTTTCTTGGTGGGAACGAG	60.081	20	158	119077	119234	GATTCCGCAACAAAACCACT	59.978	20	TTTTCTTGGTGGGAACGAGT	59.569	20	157	119077	119233
Hippeastrum_reticulatum	169	p1	(A)8	8	119857	119864	ndhD	SSC	Hippeastrum_reticulatum_169	TCCTCCCCACATGGATAAAA	60.126	20	CTACTTTAGCAGCTTGGCCG	60.166	20	173	119799	119971	TTTCCTCCCCACATGGATAA	60.126	20	CTACTTTAGCAGCTTGGCCG	60.166	20	175	119797	119971	TTCCTCCCCACATGGATAAA	60.126	20	CTACTTTAGCAGCTTGGCCG	60.166	20	174	119798	119971
Hippeastrum_reticulatum	170	p3	(CCG)3	9	121142	121150	ndhE	SSC	Hippeastrum_reticulatum_170	CGATGAAACAATAGCTAGCCC	58.867	21	TGAATCGAGGTTCATGAGGA	59.166	20	277	121109	121385	CAATAGCTAGCCCAATAGCTGC	60.381	22	TGAATCGAGGTTCATGAGGA	59.166	20	269	121117	121385	CGATGAAACAATAGCTAGCCC	58.867	21	TGAATCGAGGTTCATGAGGAG	60.203	21	277	121109	121385
Hippeastrum_reticulatum	171	p3	(AGC)3	9	124766	124774	ndhA	SSC	Hippeastrum_reticulatum_171	ATGTTCCAACGAATCACACG	59.42	20	ATATCACCTTGTTTTGGCCG	59.823	20	216	124691	124906	TGTTCCAACGAATCACACGTA	60.019	21	ATATCACCTTGTTTTGGCCG	59.823	20	215	124692	124906	ATGTTCCAACGAATCACACG	59.42	20	TTGTTTTGGCCGATCTCAGT	60.636	20	208	124691	124898
Hippeastrum_reticulatum	172	c	(AAT)3(TAT)3	18	126891	126908	IGS	SSC	Hippeastrum_reticulatum_172	TTTTCGTGGATTTGACCGAT	60.309	20	CGACGGAATCCTCTTTTTAGG	60.075	21	227	126863	127089	TTTTCGTGGATTTGACCGAT	60.309	20	GAAATCGACGGAATCCTCTTT	59.546	21	232	126863	127094	GTGGATTTGACCGATCAGGA	60.871	20	CGACGGAATCCTCTTTTTAGG	60.075	21	222	126868	127089
Hippeastrum_reticulatum	173	p1	(T)12	12	126972	126983	IGS	SSC	Hippeastrum_reticulatum_173	TTTTCGTGGATTTGACCGAT	60.309	20	CGACGGAATCCTCTTTTTAGG	60.075	21	227	126863	127089	TTTTCGTGGATTTGACCGAT	60.309	20	GAAATCGACGGAATCCTCTTT	59.546	21	232	126863	127094	GTGGATTTGACCGATCAGGA	60.871	20	CGACGGAATCCTCTTTTTAGG	60.075	21	222	126868	127089
Hippeastrum_reticulatum	174	p1	(T)8	8	127061	127068	IGS	SSC	Hippeastrum_reticulatum_174	TTTTCGTGGATTTGACCGAT	60.309	20	GAAATCGACGGAATCCTCTTT	59.546	21	232	126863	127094	TTTTCGTGGATTTGACCGAT	60.309	20	GAAATCGACGGAATCCTCTT	58.187	20	232	126863	127094	TTTTCGTGGATTTGACCGAT	60.309	20	AGAAATCGACGGAATCCTCTT	59.184	21	233	126863	127095
Hippeastrum_reticulatum	175	p1	(T)10	10	128121	128130	ycf1	SSC	Hippeastrum_reticulatum_175	CCTTTTTAATGTCTGCTTCCG	58.886	21	CCGTGGATCATACCAATCAA	59.2	20	250	128022	128271	CCTTTTTAATGTCTGCTTCCGT	59.667	22	CCGTGGATCATACCAATCAA	59.2	20	250	128022	128271	CCTTTTTAATGTCTGCTTCCG	58.886	21	ACCGTGGATCATACCAATCAA	60.066	21	251	128022	128272
Hippeastrum_reticulatum	176	p1	(T)11	11	128184	128194	ycf1	SSC	Hippeastrum_reticulatum_176	TCTCCTTGACCTTGTTGTTCG	60.275	21	CCGTGGATCATACCAATCAA	59.2	20	173	128099	128271	TCCTTGACCTTGTTGTTCGTT	59.624	21	CCGTGGATCATACCAATCAA	59.2	20	171	128101	128271	TCTCCTTGACCTTGTTGTTCG	60.275	21	GAACCTTGGTTTTTCCCAGA	59.003	20	227	128099	128325
Hippeastrum_reticulatum	177	p1	(A)8	8	128378	128385	ycf1	SSC	Hippeastrum_reticulatum_177	TTGATTGGTATGATCCACGG	59.2	20	TCACAAAATCAACCCATCCA	59.75	20	165	128252	128416	TGATTGGTATGATCCACGGTT	60.066	21	TCACAAAATCAACCCATCCA	59.75	20	164	128253	128416	TTGATTGGTATGATCCACGGT	60.066	21	TCACAAAATCAACCCATCCA	59.75	20	165	128252	128416
Hippeastrum_reticulatum	178	p1	(T)8	8	128441	128448	ycf1	SSC	Hippeastrum_reticulatum_178	TGGATGGGTTGATTTTGTGA	59.75	20	ATACACCGAAACCCGAATCA	60.192	20	279	128397	128675	TGGATGGGTTGATTTTGTGA	59.75	20	TACACCGAAACCCGAATCAT	60.192	20	278	128397	128674	TGGATGGGTTGATTTTGTGA	59.75	20	CCGAAACCCGAATCATTTTA	59.767	20	274	128397	128670
Hippeastrum_reticulatum	179	p3	(ATT)3	9	129236	129244	ycf1	SSC	Hippeastrum_reticulatum_179	GGTGCCGTGATGTTGAAGTA	59.572	20	TCCAAGGATCAATGCACAAC	59.502	20	280	129124	129403	TGCCGTGATGTTGAAGTACAG	59.773	21	TTCCAAGGATCAATGCACAA	60.049	20	279	129126	129404	TGCCGTGATGTTGAAGTACA	58.703	20	TTCCAAGGATCAATGCACAA	60.049	20	279	129126	129404
Hippeastrum_reticulatum	180	p1	(T)8	8	129361	129368	ycf1	SSC	Hippeastrum_reticulatum_180	GGTGCCGTGATGTTGAAGTA	59.572	20	TCCAAGGATCAATGCACAAC	59.502	20	280	129124	129403	TGCCGTGATGTTGAAGTACAG	59.773	21	TTCCAAGGATCAATGCACAA	60.049	20	279	129126	129404	TGCCGTGATGTTGAAGTACA	58.703	20	TTCCAAGGATCAATGCACAA	60.049	20	279	129126	129404
Hippeastrum_reticulatum	181	p1	(T)9	9	129625	129633	ycf1	SSC	Hippeastrum_reticulatum_181	TGCCAAAAATCCTTCTGTGA	59.247	20	CGAAATTGAGGAAGGTGGAA	60.044	20	259	129509	129767	TTTGCCAAAAATCCTTCTGTG	60.096	21	CGAAATTGAGGAAGGTGGAA	60.044	20	261	129507	129767	TTGCCAAAAATCCTTCTGTG	58.745	20	CGAAATTGAGGAAGGTGGAA	60.044	20	260	129508	129767
Hippeastrum_reticulatum	182	p1	(T)9	9	129934	129942	ycf1	SSC	Hippeastrum_reticulatum_182	TTCCACCTTCCTCAATTTCG	60.044	20	AACAGTCTGGGGAAGGGAAG	60.48	20	280	129748	130027	TTCCACCTTCCTCAATTTCG	60.044	20	GGGGAAGGGAAGCAGAACTA	60.569	20	272	129748	130019	TTCCACCTTCCTCAATTTCG	60.044	20	CTACCTTTTGGTTCTCCCCG	60.836	20	255	129748	130002
Hippeastrum_reticulatum	183	p1	(A)10	10	130561	130570	ycf1	SSC	Hippeastrum_reticulatum_183	AAATTTGCAATTCTGGGGGT	60.542	20	CGTGCTCAAAGGCGTAAAAC	60.802	20	172	130485	130656	AATTTGCAATTCTGGGGGTT	60.542	20	CGTGCTCAAAGGCGTAAAAC	60.802	20	171	130486	130656	AAATTTGCAATTCTGGGGGT	60.542	20	TGCTCAAAGGCGTAAAACAG	59.108	20	170	130485	130654
Hippeastrum_reticulatum	184	c	(TTC)3g(TCT)3	19	130856	130874	ycf1	SSC	Hippeastrum_reticulatum_184	ACCACACGTTTGCCTCTTCT	59.769	20	AAAAGGTTTCTCGGTGGTCA	59.569	20	118	130808	130925	CCACACGTTTGCCTCTTCTT	60.291	20	AAAAGGTTTCTCGGTGGTCA	59.569	20	117	130809	130925	ACCACACGTTTGCCTCTTCT	59.769	20	ACAACCGATCCAAACGATCT	59.41	20	182	130808	130989
Hippeastrum_reticulatum	185	p1	(T)8	8	131444	131451	ycf1	SSC	Hippeastrum_reticulatum_185	TTGTTCATTTTCATCATCGCA	60.066	21	TATCCGCCCAGTTTATCGAC	59.923	20	246	131320	131565	TTGTTCATTTTCATCATCGCA	60.066	21	CATATCCGCCCAGTTTATCG	60.302	20	248	131320	131567	TGTTCATTTTCATCATCGCA	58.622	20	TATCCGCCCAGTTTATCGAC	59.923	20	245	131321	131565
Hippeastrum_reticulatum	186	p1	(A)8	8	131608	131615	ycf1	SSC	Hippeastrum_reticulatum_186	CGATAAACTGGGCGGATATG	60.302	20	TATAAACGATGGAATCGCCC	59.757	20	147	131548	131694	GTCGATAAACTGGGCGGATA	59.923	20	CGATCGATTTGAAAATGCTG	59.257	20	111	131546	131656	GTTTTCCATCACTTGGGCAT	59.797	20	TCCACCGAACAAGACAAAGA	59.262	20	262	131583	131844
Hippeastrum_reticulatum	187	p3	(TTG)3	9	132177	132185	ycf1	IRa	Hippeastrum_reticulatum_187	GAATCGAATGATTTTGCCGT	59.907	20	CCAAGTTCAACGTTAGCCAGA	60.29	21	163	132069	132231	CGAATGATTTTGCCGTATCC	60.289	20	CCAAGTTCAACGTTAGCCAGA	60.29	21	159	132073	132231	GAATCGAATGATTTTGCCGT	59.907	20	CCAAGTTCAACGTTAGCCAG	58.431	20	163	132069	132231
Hippeastrum_reticulatum	188	p5	(TTTCG)3	15	133831	133845	IGS	IRa	Hippeastrum_reticulatum_188	GAAAGGTCCTTCCCTTTTGG	59.912	20	ACGCGCTTTCACATCTTCTT	60.022	20	203	133666	133868	GAAAGGTCCTTCCCTTTTGG	59.912	20	AACGCGCTTTCACATCTTCT	60.022	20	204	133666	133869	GAAAGGTCCTTCCCTTTTGG	59.912	20	AGAAACGCGCTTTCACATCT	60.022	20	207	133666	133872
Hippeastrum_reticulatum	189	p3	(CAG)3	9	137230	137238	rrn23	IRa	Hippeastrum_reticulatum_189	GCTACTGGACTCTCGCCATC	59.981	20	CGGGGAGTTGAAAATAAGCA	60.067	20	274	137021	137294	CTGGACTCTCGCCATCTAGG	59.966	20	CGGGGAGTTGAAAATAAGCA	60.067	20	270	137025	137294	TTTTCACGGTTTAGGCTGCT	59.883	20	AGGAAAGGCTTACGGTGGAT	59.962	20	258	137106	137363
Hippeastrum_reticulatum	190	p1	(A)8	8	139007	139014	trnI-GAU(intron)	IRa	Hippeastrum_reticulatum_190	TCGTAGTGACTGAGGGGGTC	60.112	20	CGCATCTTCACAGACCAAGA	59.984	20	271	138819	139089	TTGCTGCTTTCTCCAGACCT	60.134	20	CGCATCTTCACAGACCAAGA	59.984	20	118	138972	139089	TCGTAGTGACTGAGGGGGTC	60.112	20	AACTACGAGATCGCCCCTTT	60.096	20	252	138819	139070
Hippeastrum_reticulatum	191	p3	(GTT)3	9	141135	141143	rrn16	IRa	Hippeastrum_reticulatum_191	TCCTTTTGCTCCTCAGCCTA	60.088	20	CTAGCGGCATGCTTAACACA	60.037	20	147	141091	141237	CTTTTGCTCCTCAGCCTACG	60.147	20	CTAGCGGCATGCTTAACACA	60.037	20	145	141093	141237	CATCCTCTCGGACCAGCTAC	59.827	20	CTAGCGGCATGCTTAACACA	60.037	20	240	140998	141237
Hippeastrum_reticulatum	192	p1	(T)9	9	141799	141807	IGS	IRa	Hippeastrum_reticulatum_192	ACGGATTCGAGCCATAACAC	59.962	20	CAAGAAGAAGGGGTGATCCA	60.042	20	199	141715	141913	ACGGATTCGAGCCATAACAC	59.962	20	TGACTTGTTCTGCTTCCCCT	59.844	20	171	141715	141885	ACGGATTCGAGCCATAACAC	59.962	20	TTGACTTGTTCTGCTTCCCC	60.232	20	172	141715	141886
Hippeastrum_reticulatum	193	p3	(CTT)3	9	141905	141913	IGS	IRa	Hippeastrum_reticulatum_193	AGGGGAAGCAGAACAAGTCA	59.844	20	AAGAAATGGCGTGGAAACAC	59.978	20	146	141866	142011	GGGGAAGCAGAACAAGTCAA	60.232	20	AAGAAATGGCGTGGAAACAC	59.978	20	145	141867	142011	TCCCGATCTAAATCGAGCAG	60.309	20	AAGAAATGGCGTGGAAACAC	59.978	20	251	141761	142011
Hippeastrum_reticulatum	194	p1	(A)9	9	142978	142986	IGS	IRa	Hippeastrum_reticulatum_194	GCTCGATGAGAAAATGGGTC	59.635	20	TTCATTTGGAATCTGGGCTC	60.014	20	162	142860	143021	GCTCGATGAGAAAATGGGTC	59.635	20	TTCTCGATCAATCCCTTTGC	60.155	20	229	142860	143088	GCTCGATGAGAAAATGGGTC	59.635	20	TCATTTGGAATCTGGGCTCT	59.629	20	161	142860	143020
Hippeastrum_reticulatum	195	p3	(TTC)3	9	145179	145187	ndhB	IRa	Hippeastrum_reticulatum_195	TGGGACTTTTTCGGAGATTG	60.044	20	TTTCCATCGGAACAATAGGG	59.756	20	277	145014	145290	CTTTTTCGGAGATTGGATGC	59.645	20	TTTCCATCGGAACAATAGGG	59.756	20	272	145019	145290	TGGGACTTTTTCGGAGATTG	60.044	20	GAACAATAGGGCCGTTATGC	59.438	20	268	145014	145281
Hippeastrum_reticulatum	196	p1	(T)8	8	146548	146555	ndhB	IRa	Hippeastrum_reticulatum_196	CATGCACGGTTTTGAATGAG	60.111	20	AATATCGAAAATTCGCGTGG	59.928	20	136	146472	146607	CTCATGCACGGTTTTGAATG	60.111	20	AATATCGAAAATTCGCGTGG	59.928	20	138	146470	146607	TGCACGGTTTTGAATGAGAG	59.84	20	AATATCGAAAATTCGCGTGG	59.928	20	134	146474	146607
Hippeastrum_reticulatum	197	p3	(TTC)3	9	150043	150051	ycf2	IRa	Hippeastrum_reticulatum_197	ATCCATAAGAAGCGATCCCA	59.486	20	GAAGGGCTGTTGCACAAAAT	60.118	20	246	149869	150114	ATCCATAAGAAGCGATCCCA	59.486	20	CAGATAGGAAGGGCTGTTGC	59.836	20	253	149869	150121	TTTCTTCATGCTCGTTCCAA	59.395	20	GAAGGGCTGTTGCACAAAAT	60.118	20	140	149975	150114
Hippeastrum_reticulatum	198	p3	(TCA)3	9	150724	150732	ycf2	IRa	Hippeastrum_reticulatum_198	CAAATCGGTCTATTTTCGGC	59.547	20	AACTGGACGATCCTGTTTGG	59.966	20	245	150652	150896	AATCGGTCTATTTTCGGCGT	60.821	20	AACTGGACGATCCTGTTTGG	59.966	20	243	150654	150896	CAAATCGGTCTATTTTCGGC	59.547	20	CTGGACGATCCTGTTTGGTC	60.51	20	243	150652	150894
Hippeastrum_reticulatum	199	p3	(TCA)3	9	151264	151272	ycf2	IRa	Hippeastrum_reticulatum_199	AAATTGATCCCGGTTGTTCA	60.17	20	TAAAATCGAATCCTGGGTCG	59.894	20	185	151123	151307	TCCCGGTTGTTCAATCATTT	60.17	20	TAAAATCGAATCCTGGGTCG	59.894	20	178	151130	151307	AAATTGATCCCGGTTGTTCA	60.17	20	ACGTGAACGGTGATTGGATT	60.24	20	210	151123	151332
Hippeastrum_reticulatum	200	p3	(ACC)3	9	151506	151514	ycf2	IRa	Hippeastrum_reticulatum_200	TTGATTTGACCCCATAAGCG	60.827	20	TTTTCCCGAGCCTCTAGTGA	59.948	20	250	151483	151732	CGACCCAGGATTCGATTTTA	59.894	20	AATACGGGGTTCTGCTTCTG	59.195	20	263	151288	151550	TTCGATTGATGGGATTTGGT	60.133	20	AATACGGGGTTCTGCTTCTG	59.195	20	143	151408	151550
Hippeastrum_reticulatum	201	p3	(AAG)3	9	151770	151778	ycf2	IRa	Hippeastrum_reticulatum_201	TCACTAGAGGCTCGGGAAAA	59.948	20	TCAAGAAATGCTCGGGAGTT	59.813	20	104	151713	151816	TCACTAGAGGCTCGGGAAAA	59.948	20	TGGGCACATCTGAGATCAAG	59.787	20	119	151713	151831	TCACTAGAGGCTCGGGAAAA	59.948	20	GAGTCACCCGTTCCATTGAT	59.786	20	140	151713	151852
Hippeastrum_reticulatum	202	p3	(AGA)3	9	151882	151890	ycf2	IRa	Hippeastrum_reticulatum_202	TCACTAGAGGCTCGGGAAAA	59.948	20	TGGCCAATTCCTCAGAAGAT	59.629	20	248	151713	151960	ATCAATGGAACGGGTGACTC	59.786	20	TCCTTACTTCGACAGGGTGC	60.255	20	262	151833	152094	TCACTAGAGGCTCGGGAAAA	59.948	20	ATCATGGCCAATTCCTCAGA	60.426	20	252	151713	151964
Hippeastrum_reticulatum	203	p2	(TC)5	10	152558	152567	ycf2	IRa	Hippeastrum_reticulatum_203	GATCGGATCGAATTGGAAAA	59.84	20	TTTTCTGTGGAAAAGACCCG	60.081	20	250	152440	152689	GATCGGATCGAATTGGAAAA	59.84	20	TGTGGAAAAGACCCGTATCC	59.79	20	245	152440	152684	GGATCGAATTGGAAAATGGA	59.699	20	TTTTCTGTGGAAAAGACCCG	60.081	20	246	152444	152689
Hippeastrum_reticulatum	204	p1	(T)9	9	152580	152588	ycf2	IRa	Hippeastrum_reticulatum_204	GATCGGATCGAATTGGAAAA	59.84	20	TTTTCTGTGGAAAAGACCCG	60.081	20	250	152440	152689	GATCGGATCGAATTGGAAAA	59.84	20	TGTGGAAAAGACCCGTATCC	59.79	20	245	152440	152684	GGATCGAATTGGAAAATGGA	59.699	20	TTTTCTGTGGAAAAGACCCG	60.081	20	246	152444	152689
Hippeastrum_reticulatum	205	p1	(T)8	8	153870	153877	ycf2	IRa	Hippeastrum_reticulatum_205	CGCTGTTTTTCGTTTTGGAT	60.11	20	TCAATAACCGAGCCGAATCT	59.668	20	246	153701	153946	CTGCCTCCATGATGTTGTTG	60.112	20	TCAATAACCGAGCCGAATCT	59.668	20	277	153670	153946	CGCTGTTTTTCGTTTTGGAT	60.11	20	CAATAACCGAGCCGAATCTG	60.597	20	245	153701	153945
Hippeastrum_reticulatum	206	p1	(T)8	8	154063	154070	ycf2	IRa	Hippeastrum_reticulatum_206	CTTTGTTCCGGTCATGGAAT	59.79	20	GTTCCGAAGGATGAACCAGA	60.05	20	103	154018	154120	GATCCAACCCGTAGGAATCA	59.75	20	GTTCCGAAGGATGAACCAGA	60.05	20	244	153877	154120	AGATTCGGCTCGGTTATTGA	59.668	20	GTTCCGAAGGATGAACCAGA	60.05	20	194	153927	154120
Hippeastrum_reticulatum	207	p1	(A)8	8	154331	154338	ycf2	IRa	Hippeastrum_reticulatum_207	CTTTATTTTCCGATCGCCTG	59.677	20	TGGATCTTCCTCAATGTCCC	59.862	20	245	154207	154451	CTTTATTTTCCGATCGCCTG	59.677	20	CACGAAACGTGAGAAGCAGA	60.175	20	218	154207	154424	CTTTATTTTCCGATCGCCTG	59.677	20	TCACGAAACGTGAGAAGCAG	60.175	20	219	154207	154425
Hippeastrum_reticulatum	208	p1	(T)8	8	157473	157480	rpl2(intron)	IRa	Hippeastrum_reticulatum_208	GCCGTATGCTTTGGAAGAAG	59.845	20	GGACCTCCCCAGATGGTAAT	60.015	20	221	157431	157651	AAGCCGTATGCTTTGGAAGA	59.845	20	GGACCTCCCCAGATGGTAAT	60.015	20	223	157429	157651	AGAAAGCCGTATGCTTTGGA	59.845	20	GGACCTCCCCAGATGGTAAT	60.015	20	226	157426	157651
Hippeastrum_reticulatum	209	p3	(GAA)3	9	157875	157883	rpl2	IRa	Hippeastrum_reticulatum_209	CGAAGCGTTGGCTAGGTAAG	60.032	20	TCGCCCATCACATTATTTCA	59.891	20	252	157736	157987	TGGCTAGGTAAGCGTCCTGT	59.898	20	TCGCCCATCACATTATTTCA	59.891	20	244	157744	157987	TAGAGCTGGATCGAAGCGTT	60.118	20	TCGCCCATCACATTATTTCA	59.891	20	263	157725	157987
Hippeastrum_reticulatum	210	p1	(A)9	9	158209	158217	rps19	IRa	Hippeastrum_reticulatum_210	GAGTAATCAGCTGTGGCACG	59.47	20	TATGGCCAATCATTTTGGGT	60.016	20	154	158182	158335	GAGTAATCAGCTGTGGCACG	59.47	20	TGGCCAATCATTTTGGGTAT	60.016	20	152	158182	158333	GAGTAATCAGCTGTGGCACG	59.47	20	ATGGCCAATCATTTTGGGTA	60.016	20	153	158182	158334
Hippeastrum_reticulatum	211	p1	(A)10	10	158482	158491	IGS	IRa	Hippeastrum_reticulatum_211	GAATTCGCGCCTACTCTGAC	59.985	20	GTTATCCCCCGCCAATGTA	60.538	19	106	158410	158515	AGAATTCGCGCCTACTCTGA	60.118	20	GTTATCCCCCGCCAATGTA	60.538	19	107	158409	158515	GAATTCGCGCCTACTCTGAC	59.985	20	TATCCCCCGCCAATGTAAG	60.666	19	104	158410	158513
