# Supplementary material for: Complete chloroplast genomes and comparative analyses of Hippeastrum ‘milady’, Hippeastrum albertii and Hippeastrum reticulatum (Amaryllidaceae)
Source: PLoS One. 2022 Aug 5;17(8):e0271335. doi: 10.1371/journal.pone.0271335 (PMC9355175; doi:10.1371/journal.pone.0271335)
Supplement: S5 Table — (XLT) [file pone.0271335.s009.xlt]

## Sheet: rscu.stat
Table S5 Statistical results of relative synonymous codon usage in the chloroplast genome of H. ‘Milady’, H. albertii and H. reticulatum
H. ‘Milady’						H. albertii						H. reticulatum
AminoAcid	Symbol	Codon	No.	RSCU		AminoAcid	Symbol	Codon	No.	RSCU		AminoAcid	Symbol	Codon	No.	RSCU
*	Ter	UAA	38	1.3257		*	Ter	UAA	38	1.3257		*	Ter	UAA	38	1.3257
*	Ter	UAG	27	0.942		*	Ter	UAG	27	0.942		*	Ter	UAG	28	0.9768
*	Ter	UGA	21	0.7326		*	Ter	UGA	21	0.7326		*	Ter	UGA	20	0.6978
A	Ala	GCA	402	1.1308		A	Ala	GCA	402	1.1308		A	Ala	GCA	400	1.1284
A	Ala	GCC	225	0.6328		A	Ala	GCC	225	0.6328		A	Ala	GCC	227	0.6404
A	Ala	GCG	158	0.4444		A	Ala	GCG	158	0.4444		A	Ala	GCG	155	0.4372
A	Ala	GCU	637	1.792		A	Ala	GCU	637	1.792		A	Ala	GCU	636	1.794
C	Cys	UGC	71	0.4686		C	Cys	UGC	71	0.4686		C	Cys	UGC	72	0.4722
C	Cys	UGU	232	1.5314		C	Cys	UGU	232	1.5314		C	Cys	UGU	233	1.5278
D	Asp	GAC	218	0.4012		D	Asp	GAC	218	0.4012		D	Asp	GAC	217	0.3982
D	Asp	GAU	869	1.5988		D	Asp	GAU	869	1.5988		D	Asp	GAU	873	1.6018
E	Glu	GAA	1018	1.4636		E	Glu	GAA	1018	1.4636		E	Glu	GAA	1019	1.462
E	Glu	GAG	373	0.5364		E	Glu	GAG	373	0.5364		E	Glu	GAG	375	0.538
F	Phe	UUC	571	0.7634		F	Phe	UUC	571	0.7634		F	Phe	UUC	573	0.7634
F	Phe	UUU	925	1.2366		F	Phe	UUU	925	1.2366		F	Phe	UUU	928	1.2366
G	Gly	GGA	736	1.6412		G	Gly	GGA	736	1.6412		G	Gly	GGA	738	1.6456
G	Gly	GGC	173	0.3856		G	Gly	GGC	173	0.3856		G	Gly	GGC	172	0.3836
G	Gly	GGG	311	0.6936		G	Gly	GGG	311	0.6936		G	Gly	GGG	309	0.6888
G	Gly	GGU	574	1.28		G	Gly	GGU	574	1.28		G	Gly	GGU	575	1.282
H	His	CAC	165	0.5092		H	His	CAC	165	0.5092		H	His	CAC	163	0.5024
H	His	CAU	483	1.4908		H	His	CAU	483	1.4908		H	His	CAU	486	1.4976
I	Ile	AUA	714	0.9444		I	Ile	AUA	714	0.9444		I	Ile	AUA	710	0.9399
I	Ile	AUC	476	0.6297		I	Ile	AUC	476	0.6297		I	Ile	AUC	476	0.6303
I	Ile	AUU	1078	1.4259		I	Ile	AUU	1078	1.4259		I	Ile	AUU	1080	1.4298
K	Lys	AAA	1027	1.463		K	Lys	AAA	1027	1.463		K	Lys	AAA	1027	1.464
K	Lys	AAG	377	0.537		K	Lys	AAG	377	0.537		K	Lys	AAG	376	0.536
L	Leu	CUA	389	0.8664		L	Leu	CUA	389	0.8664		L	Leu	CUA	389	0.8664
L	Leu	CUC	191	0.4254		L	Leu	CUC	191	0.4254		L	Leu	CUC	190	0.4236
L	Leu	CUG	165	0.3672		L	Leu	CUG	165	0.3672		L	Leu	CUG	167	0.372
L	Leu	CUU	563	1.254		L	Leu	CUU	563	1.254		L	Leu	CUU	563	1.2546
L	Leu	UUA	809	1.8018		L	Leu	UUA	809	1.8018		L	Leu	UUA	806	1.7958
L	Leu	UUG	577	1.2852		L	Leu	UUG	577	1.2852		L	Leu	UUG	578	1.2876
M	Met	AUC	1	0.0048		M	Met	AUC	1	0.0048		M	Met	AUC	1	0.0048
M	Met	AUG	615	2.9853		M	Met	AUG	615	2.9853		M	Met	AUG	617	2.9856
M	Met	GUG	2	0.0096		M	Met	GUG	2	0.0096		M	Met	GUG	2	0.0096
N	Asn	AAC	301	0.4854		N	Asn	AAC	301	0.4854		N	Asn	AAC	303	0.4884
N	Asn	AAU	939	1.5146		N	Asn	AAU	939	1.5146		N	Asn	AAU	938	1.5116
P	Pro	CCA	308	1.1284		P	Pro	CCA	308	1.1284		P	Pro	CCA	312	1.142
P	Pro	CCC	253	0.9268		P	Pro	CCC	253	0.9268		P	Pro	CCC	251	0.9184
P	Pro	CCG	140	0.5128		P	Pro	CCG	140	0.5128		P	Pro	CCG	140	0.5124
P	Pro	CCU	391	1.4324		P	Pro	CCU	391	1.4324		P	Pro	CCU	390	1.4272
Q	Gln	CAA	685	1.4972		Q	Gln	CAA	685	1.4972		Q	Gln	CAA	684	1.4968
Q	Gln	CAG	230	0.5028		Q	Gln	CAG	230	0.5028		Q	Gln	CAG	230	0.5032
R	Arg	AGA	520	1.8888		R	Arg	AGA	520	1.8888		R	Arg	AGA	522	1.8876
R	Arg	AGG	168	0.6102		R	Arg	AGG	168	0.6102		R	Arg	AGG	172	0.6222
R	Arg	CGA	355	1.2894		R	Arg	CGA	355	1.2894		R	Arg	CGA	354	1.2804
R	Arg	CGC	103	0.3738		R	Arg	CGC	103	0.3738		R	Arg	CGC	108	0.3906
R	Arg	CGG	141	0.5124		R	Arg	CGG	141	0.5124		R	Arg	CGG	143	0.5172
R	Arg	CGU	365	1.3254		R	Arg	CGU	365	1.3254		R	Arg	CGU	360	1.302
S	Ser	AGC	111	0.3204		S	Ser	AGC	111	0.3204		S	Ser	AGC	111	0.321
S	Ser	AGU	407	1.1742		S	Ser	AGU	407	1.1742		S	Ser	AGU	403	1.1652
S	Ser	UCA	428	1.2348		S	Ser	UCA	428	1.2348		S	Ser	UCA	422	1.2204
S	Ser	UCC	367	1.0584		S	Ser	UCC	367	1.0584		S	Ser	UCC	369	1.0668
S	Ser	UCG	206	0.594		S	Ser	UCG	206	0.594		S	Ser	UCG	210	0.6072
S	Ser	UCU	561	1.6182		S	Ser	UCU	561	1.6182		S	Ser	UCU	560	1.6194
T	Thr	ACA	391	1.162		T	Thr	ACA	391	1.162		T	Thr	ACA	392	1.164
T	Thr	ACC	253	0.752		T	Thr	ACC	253	0.752		T	Thr	ACC	250	0.7424
T	Thr	ACG	161	0.4784		T	Thr	ACG	161	0.4784		T	Thr	ACG	163	0.484
T	Thr	ACU	541	1.6076		T	Thr	ACU	541	1.6076		T	Thr	ACU	542	1.6096
V	Val	GUA	526	1.4684		V	Val	GUA	526	1.4684		V	Val	GUA	523	1.4672
V	Val	GUC	192	0.536		V	Val	GUC	192	0.536		V	Val	GUC	193	0.5412
V	Val	GUG	207	0.578		V	Val	GUG	207	0.578		V	Val	GUG	203	0.5696
V	Val	GUU	508	1.418		V	Val	GUU	508	1.418		V	Val	GUU	507	1.422
W	Trp	UGG	452	1		W	Trp	UGG	452	1		W	Trp	UGG	452	1
Y	Tyr	UAC	207	0.4272		Y	Tyr	UAC	207	0.4272		Y	Tyr	UAC	205	0.4254
Y	Tyr	UAU	762	1.5728		Y	Tyr	UAU	762	1.5728		Y	Tyr	UAU	759	1.5746
Total			26390						26390						26390
