# Supplementary material for: Complete chloroplast genomes and comparative analyses of Hippeastrum ‘milady’, Hippeastrum albertii and Hippeastrum reticulatum (Amaryllidaceae)
Source: PLoS One. 2022 Aug 5;17(8):e0271335. doi: 10.1371/journal.pone.0271335 (PMC9355175; doi:10.1371/journal.pone.0271335)
Supplement: S6 Table — (XLSX) [file pone.0271335.s010.xlsx]

## Sheet: pi.stat
Table S6 Statistical results of the nucleotide diversity value
#No.	Region	Pi	Total Number of mutations	Region length
105	SSC.gene13.ycf1	0.0464209	627	4992
26	LSC.gene16.rpoC2	0.0244246	273	4026
101	SSC.gene1.ndhF	0.0397767	235	2209
41	LSC.gene3.matK	0.0421751	181	1557
5	IR.gene13.ycf2	0.00853427	166	6843
28	LSC.gene18.rpoB	0.0170149	152	3207
109	SSC.gene5.ndhD	0.0355155	134	1497
27	LSC.gene17.rpoC1	0.0203459	117	2043
62	LSC.gene49.accD	0.027858	104	1455
45	LSC.gene33.psaB	0.0140287	85	2205
21	LSC.gene11.atpA	0.0202318	84	1524
103	SSC.gene11.ndhH	0.0249295	81	1182
46	LSC.gene34.psaA	0.0128865	80	2253
102	SSC.gene10.ndhA	0.0273788	79	1086
60	LSC.gene47.atpB	0.018974	78	1488
108	SSC.gene4.ccsA	0.0290545	77	966
61	LSC.gene48.rbcL	0.0187341	73	1443
83	LSC.gene68.psbB	0.0164811	65	1527
90	LSC.gene74.rpoA	0.0216634	61	1014
38	LSC.gene27.psbC	0.0142288	56	1422
98	LSC.gene81.rps3	0.0260432	52	663
99	LSC.gene82.rpl22	0.0456693	46	381
66	LSC.gene52.cemA	0.022271	43	684
19	LSC.gene1.psbA	0.0144696	42	1062
97	LSC.gene80.rpl16	0.0340686	38	408
112	SSC.gene8.ndhG	0.0258632	38	531
67	LSC.gene53.petA	0.0132918	36	963
37	LSC.gene26.psbD	0.0124608	36	1062
104	SSC.gene12.rps15	0.0439506	34	270
55	LSC.gene42.ndhK	0.0174455	33	642
25	LSC.gene15.rps2	0.0160806	33	711
113	SSC.gene9.ndhI	0.0195826	32	543
91	LSC.gene75.rps11	0.0247668	29	393
89	LSC.gene73.petD	0.0199234	29	522
47	LSC.gene35.ycf3	0.0208416	28	507
80	LSC.gene65.rpl20	0.0268362	27	354
22	LSC.gene12.atpF	0.0205191	27	411
65	LSC.gene51.ycf4	0.0173574	27	555
8	IR.gene16.rpl2	0.0102157	24	819
49	LSC.gene37.rps4	0.0147415	23	606
88	LSC.gene72.petB	0.0122428	23	648
82	LSC.gene67.clpP	0.0129085	22	612
54	LSC.gene41.ndhJ	0.0147449	21	477
14	IR.gene5.rrn23	0.00288359	21	2809
111	SSC.gene7.ndhE	0.0248366	20	306
56	LSC.gene43.ndhC	0.0187328	20	363
59	LSC.gene46.atpE	0.017284	20	405
24	LSC.gene14.atpI	0.0171922	20	444
94	LSC.gene78.rps8	0.0145363	20	399
74	LSC.gene6.psbK	0.0335125	18	186
52	LSC.gene4.rps16	0.0266382	17	234
93	LSC.gene77.infA	0.0269231	16	234
95	LSC.gene79.rpl14	0.0139115	15	369
3	IR.gene11.ndhB	0.00306588	15	1533
87	LSC.gene71.psbH	0.0232733	14	222
77	LSC.gene62.psaJ	0.0281481	11	135
44	LSC.gene32.rps14	0.00990099	8	303
79	LSC.gene64.rps18	0.00860566	8	306
92	LSC.gene76.rpl36	0.0181287	7	114
78	LSC.gene63.rpl33	0.0124378	7	201
40	LSC.gene29.psbZ	0.0109347	7	189
23	LSC.gene13.atpH	0.00907859	7	246
17	IR.gene8.rrn16	0.00149888	7	1490
106	SSC.gene2.rpl32	0.0114943	6	174
110	SSC.gene6.psaC	0.00785908	6	246
2	IR.gene10.rps7	0.0048433	6	468
86	LSC.gene70.psbN	0.0133838	5	132
71	LSC.gene57.psbE	0.00634921	5	252
85	LSC.gene7.psbI	0.0186186	4	111
72	LSC.gene58.petL	0.0142361	4	96
70	LSC.gene56.psbF	0.0113889	4	120
84	LSC.gene69.psbT	0.0107843	4	102
81	LSC.gene66.rps12	0.00295699	4	372
35	LSC.gene24.trnE-UUC	0.0235294	3	51
39	LSC.gene28.trnS-UGA	0.0156566	3	66
68	LSC.gene54.psbJ	0.0100271	3	123
69	LSC.gene55.psbL	0.00740741	3	117
1	IR.gene1.trnN-GUU	0.0183673	2	49
30	LSC.gene2.trnK-UUU	0.0087963	2	72
64	LSC.gene50.psaI	0.00810811	2	111
73	LSC.gene59.petG	0.00789474	2	114
32	LSC.gene21.psbM	0.00761905	2	105
10	IR.gene18.rps19	0.00222222	2	210
9	IR.gene17.trnH-GUG	0.00961538	1	52
42	LSC.gene30.trnG-GCC	0.00816327	1	49
33	LSC.gene22.trnD-GUC	0.00769231	1	52
58	LSC.gene45.trnM-CAU	0.00466667	1	50
96	LSC.gene8.trnS-GCU	0.00454545	1	88
13	IR.gene4.rrn4.5	0.00444444	1	90
31	LSC.gene20.petN	0.00444444	1	90
16	IR.gene7.trnI-GAU	0.003663	1	72
12	IR.gene3.rrn5	0.00330579	1	121
4	IR.gene12.trnL-CAA	0	0	58
6	IR.gene14.trnI-CAU	0	0	51
7	IR.gene15.rpl23	0	0	282
11	IR.gene2.trnR-ACG	0	0	51
15	IR.gene6.trnA-UGC	0	0	73
18	IR.gene9.trnV-GAC	0	0	49
20	LSC.gene10.trnR-UCU	0	0	69
29	LSC.gene19.trnC-GCA	0	0	71
34	LSC.gene23.trnY-GUA	0	0	62
36	LSC.gene25.trnT-GGU	0	0	50
43	LSC.gene31.trnfM-CAU	0	0	52
48	LSC.gene36.trnS-GGA	0	0	65
50	LSC.gene38.trnT-UGU	0	0	51
51	LSC.gene39.trnL-UAA	0	0	85
53	LSC.gene40.trnF-GAA	0	0	50
57	LSC.gene44.trnV-UAC	0	0	76
63	LSC.gene5.trnQ-UUG	0	0	72
75	LSC.gene60.trnW-CCA	0	0	51
76	LSC.gene61.trnP-UGG	0	0	51
100	LSC.gene9.trnG-UCC	0	0	60
107	SSC.gene3.trnL-UAG	0	0	57
