# Supplementary material for: Complete chloroplast genomes and comparative analyses of Hippeastrum ‘milady’, Hippeastrum albertii and Hippeastrum reticulatum (Amaryllidaceae)
Source: PLoS One. 2022 Aug 5;17(8):e0271335. doi: 10.1371/journal.pone.0271335 (PMC9355175; doi:10.1371/journal.pone.0271335)
Supplement: S7 Table — (XLSX) [file pone.0271335.s011.xlsx]

## Sheet: Table S7
Table S7 SNPs in the chloroplast genome of H. ‘Milady’ or H. albertii relative to that of H. reticulatum
Id	H. ‘Milady’/H. albertii	Pos	Ref	Hippeastrum_reticulatum	Pos	Alt	Gene
1	-	20	T	-	20	A
2	-	21	A	-	21	T
3	-	23	G	-	23	T
4	-	24	A	-	24	T
5	-	25	A	-	25	G
6	-	26	A	-	26	T
7	-	27	A	-	27	T
8	-	28	C	-	28	T
9	-	29	A	-	29	T
10	-	30	A	-	30	C
11	-	32	A	-	32	T
12	-	33	T	-	33	A
13	-	55	A	-	55	C
14	-	944	A	-	944	G	psbA
15	-	995	A	-	995	G	psbA
16	-	1364	T	-	1364	G
17	-	1365	C	-	1365	A
18	-	1375	C	-	1375	A
19	-	1453	T	-	1453	G
20	-	2207	G	-	2206	A	matK
21	-	2309	G	-	2308	T	matK
22	-	3014	A	-	3013	C	matK
23	-	3261	C	-	3260	T
24	-	3418	T	-	3417	C
25	-	3649	C	-	3654	A
26	-	3704	C	-	3709	T
27	-	4290	G	-	4295	T
28	-	4673	A	-	4675	C	rps16
29	-	4808	T	-	4810	C	rps16
30	-	4881	T	-	4886	C
31	-	5104	A	-	5109	C
32	-	5292	T	-	5296	C
33	-	5349	A	-	5353	C
34	-	5631	C	-	5635	T
35	-	5986	C	-	5985	T
36	-	6115	T	-	6109	C
37	-	6454	G	-	6448	C
38	-	6527	T	-	6521	G
39	-	7659	T	-	7658	C
40	-	7868	C	-	7867	T	psbK
41	-	8262	G	-	8261	T
42	-	8484	G	-	8483	T
43	-	9028	T	-	9028	C
44	-	9146	A	-	9146	C
45	-	9617	T	-	9611	A
46	-	9681	C	-	9675	A
47	-	9927	T	-	9921	C
48	-	10497	T	-	10491	G
49	-	10821	T	-	10812	G
50	-	11241	C	-	11232	T	atpA
51	-	11898	T	-	11889	C	atpA
52	-	11997	A	-	11988	C	atpA
53	-	12309	T	-	12300	C	atpA
54	-	12510	T	-	12501	C	atpF
55	-	13201	T	-	13192	A
56	-	13516	G	-	13507	T
57	-	13543	T	-	13534	G
58	-	13991	T	-	13980	C
59	-	14037	G	-	14026	T
60	-	14038	A	-	14027	C
61	-	14044	C	-	14034	A
62	-	14522	G	-	14512	A	atpH
63	-	14762	A	-	14750	C
64	-	15633	C	-	15621	T	atpI
65	-	16024	A	-	16012	C
66	-	16714	A	-	16702	G	rps2
67	-	19530	T	-	19689	C	rpoC2
68	-	19597	T	-	19756	C	rpoC2
69	-	19642	A	-	19801	C	rpoC2
70	-	19858	T	-	20017	C	rpoC2
71	-	19933	T	-	20092	C	rpoC2
72	-	20273	T	-	20432	C	rpoC2
73	-	20620	C	-	20779	A	rpoC2
74	-	21144	G	-	21303	T	rpoC1
75	-	21408	T	-	21567	C	rpoC1
76	-	21476	C	-	21635	T	rpoC1
77	-	21822	G	-	21981	A	rpoC1
78	-	21999	C	-	22158	T	rpoC1
79	-	22917	T	-	23076	A
80	-	23610	G	-	23767	A	rpoC1
81	-	24804	T	-	24961	C	rpoB
82	-	25390	A	-	25547	G	rpoB
83	-	25705	T	-	25862	C	rpoB
84	-	26468	C	-	26625	T	rpoB
85	-	27108	T	-	27265	C	rpoB
86	-	27439	A	-	27596	T
87	-	27606	T	-	27763	G
88	-	29657	C	-	29810	A
89	-	29658	T	-	29811	G
90	-	29663	T	-	29816	C
91	-	29921	A	-	30073	C
92	-	30030	C	-	30182	T
93	-	30164	A	-	30316	G
94	-	31047	A	-	31180	C
95	-	31048	G	-	31181	A
96	-	31725	A	-	31857	G
97	-	33001	A	-	33133	C
98	-	33495	C	-	33627	T
99	-	33540	T	-	33672	A
100	-	33581	A	-	33718	C
101	-	33601	T	-	33738	A
102	-	33968	A	-	34104	G
103	-	33969	T	-	34105	C
104	-	33972	G	-	34108	A
105	-	34166	A	-	34302	G
106	-	34400	G	-	34536	A	psbD
107	-	34584	G	-	34720	A	psbD
108	-	34616	A	-	34752	G	psbD
109	-	34760	G	-	34896	A	psbD
110	-	36634	A	-	36770	G	psbC
111	-	36692	C	-	36828	A
112	-	37474	C	-	37606	A
113	-	37510	C	-	37642	A
114	-	37962	G	-	38095	T
115	-	39698	G	-	39831	A	psaB
116	-	41406	C	-	41539	T	psaA
117	-	41751	A	-	41884	G	psaA
118	-	41958	G	-	42091	A	psaA
119	-	43356	C	-	43489	T
120	-	43630	G	-	43763	A
121	-	43695	T	-	43828	C
122	-	43806	T	-	43939	C	ycf3
123	-	43894	T	-	44027	G	ycf3
124	-	44320	T	-	44453	G
125	-	44835	G	-	44965	T	ycf3
126	-	44966	C	-	45096	T
127	-	45419	G	-	45549	A
128	-	46225	T	-	46354	C
129	-	47030	T	-	47159	A	rps4
130	-	47171	T	-	47300	G	rps4
131	-	48099	T	-	48234	A
132	-	48100	A	-	48235	G
133	-	48172	T	-	48275	C
134	-	48175	C	-	48278	T
135	-	48176	A	-	48279	T
136	-	49047	A	-	49150	C
137	-	50350	T	-	50456	C
138	-	50964	C	-	51070	T
139	-	51094	G	-	51200	T	ndhK
140	-	51257	T	-	51363	C	ndhK
141	-	52058	C	-	52164	T	ndhC
142	-	52127	T	-	52233	G	ndhC
143	-	52143	T	-	52249	C	ndhC
144	-	52160	C	-	52266	T
145	-	52243	T	-	52349	G
146	-	52267	T	-	52373	C
147	-	52619	C	-	52725	A
148	-	53216	C	-	53323	A
149	-	53304	C	-	53411	A
150	-	56365	A	-	56472	G	atpB
151	-	56686	G	-	56793	A	atpB
152	-	57232	G	-	57321	T
153	-	57237	A	-	57326	T
154	-	57238	C	-	57327	A
155	-	57419	C	-	57508	G
156	-	57972	T	-	58061	C	rbcL
157	-	58309	C	-	58398	A	rbcL
158	-	58356	G	-	58445	T	rbcL
159	-	58982	C	-	59071	G	rbcL
160	-	59341	A	-	59430	C
161	-	61532	C	-	61622	G
162	-	62448	A	-	62547	C	ycf4
163	-	63096	T	-	63195	G
164	-	63921	G	-	64022	A	cemA
165	-	64204	C	-	64305	T	cemA
166	-	64284	A	-	64385	T
167	-	64310	A	-	64411	C
168	-	64987	A	-	65088	G	petA
169	-	65790	T	-	65899	A
170	-	66101	A	-	66211	C
171	-	66301	A	-	66411	C
172	-	66502	C	-	66612	T
173	-	66503	C	-	66613	T
174	-	66505	T	-	66615	A
175	-	66506	C	-	66616	A
176	-	66508	T	-	66618	A
177	-	66512	T	-	66622	A
178	-	66516	T	-	66626	A
179	-	66518	T	-	66628	G
180	-	66519	T	-	66629	A
181	-	66521	A	-	66631	G
182	-	66522	A	-	66632	G
183	-	66712	G	-	66822	A
184	-	67388	C	-	67498	A
185	-	67702	A	-	67812	G
186	-	68017	C	-	68127	G
187	-	68065	G	-	68175	A
188	-	68086	C	-	68196	A
189	-	68644	T	-	68923	G
190	-	68738	T	-	69017	C
191	-	68775	G	-	69054	T
192	-	69108	T	-	69387	C
193	-	69196	G	-	69475	A
194	-	69523	A	-	69803	T
195	-	69524	C	-	69804	A
196	-	69619	G	-	69902	T
197	-	70159	T	-	70442	C
198	-	70248	T	-	70531	C
199	-	70710	A	-	70993	C
200	-	71408	T	-	71694	C
201	-	71448	G	-	71734	A
202	-	71751	C	-	72037	T
203	-	71917	G	-	72203	A
204	-	72670	C	-	72956	T
205	-	72700	G	-	72986	A
206	-	72882	T	-	73168	C
207	-	73462	C	-	73748	T
208	-	76280	T	-	76560	C
209	-	76369	C	-	76645	T
210	-	76374	T	-	76650	C
211	-	77672	C	-	77948	T
212	-	78219	C	-	78495	T	petB
213	-	78245	A	-	78521	G	petB
214	-	79323	G	-	79599	A
215	-	79892	G	-	80168	A	petD
216	-	79954	T	-	80230	C	petD
217	-	80525	A	-	80799	G	rpoA
218	-	80799	G	-	81073	A	rpoA
219	-	80855	C	-	81129	T	rpoA
220	-	81871	T	-	82144	C
221	-	82678	A	-	82951	G	rps8
222	-	82800	T	-	83073	C	rps8
223	-	82886	C	-	83159	T
224	-	84036	A	-	84302	G
225	-	84042	A	-	84308	G
226	-	84303	G	-	84569	A
227	-	84559	G	-	84836	T
228	-	84560	A	-	84837	C
229	-	84699	A	-	84976	C
230	-	84855	T	-	85132	C
231	-	85287	T	-	85564	C	rps3
232	-	85382	C	-	85659	T	rps3
233	-	85642	C	-	85919	T	rps3
234	-	86080	G	-	86357	A	rpl22
235	-	87645	A	-	87919	G
236	-	91282	G	-	91556	A	ycf2
237	-	97121	G	-	97395	A
238	-	99814	T	-	100088	C
239	-	102693	C	-	102990	T
240	-	103398	T	-	103695	C
241	-	107098	G	-	107395	A
242	-	110690	T	-	110987	G
243	-	111377	T	-	111674	C
244	-	111378	G	-	111675	A
245	-	111876	T	-	112173	C
246	-	112202	A	-	112499	G
247	-	112471	A	-	112768	C
248	-	112997	T	-	113302	G	ndhF
249	-	113696	A	-	114001	G	ndhF
250	-	113880	G	-	114185	A	ndhF
251	-	114696	A	-	115001	G	ndhF
252	-	115189	A	-	115494	G	ndhF
253	-	115300	T	-	115764	G
254	-	115752	C	-	116215	T
255	-	116065	A	-	116528	G	rpl32
256	-	116110	A	-	116573	G	rpl32
257	-	117681	A	-	118138	G	ccsA
258	-	118149	C	-	118606	A
259	-	118151	C	-	118608	G
260	-	118153	A	-	118610	T
261	-	118154	G	-	118611	T
262	-	118155	A	-	118612	T
263	-	118156	A	-	118613	C
264	-	118157	A	-	118614	T
265	-	118159	C	-	118616	G
266	-	118161	T	-	118618	G
267	-	118330	G	-	118787	A	ndhD
268	-	118539	C	-	118996	T	ndhD
269	-	119288	C	-	119745	T	ndhD
270	-	119516	C	-	119973	T	ndhD
271	-	119611	T	-	120068	G	ndhD
272	-	119701	A	-	120158	T	ndhD
273	-	119841	A	-	120298	G
274	-	120474	G	-	120931	T
275	-	121053	A	-	121502	C
276	-	121530	G	-	121979	A	ndhG
277	-	121883	T	-	122332	C
278	-	122665	G	-	123114	A	ndhA
279	-	122765	A	-	123214	T	ndhA
280	-	122842	G	-	123291	A	ndhA
281	-	123304	G	-	123753	A
282	-	123382	A	-	123831	C
283	-	124706	A	-	125150	C	ndhA
284	-	126283	T	-	126727	C	rps15
285	-	127044	C	-	127479	A	ycf1
286	-	127320	G	-	127755	A	ycf1
287	-	127354	C	-	127789	G	ycf1
288	-	127501	T	-	127936	C	ycf1
289	-	127622	C	-	128057	A	ycf1
290	-	127716	C	-	128151	A	ycf1
291	-	127949	G	-	128384	A	ycf1
292	-	127951	A	-	128386	T	ycf1
293	-	127953	T	-	128388	C	ycf1
294	-	128077	T	-	128512	C	ycf1
295	-	128254	T	-	128689	G	ycf1
296	-	128451	G	-	128886	A	ycf1
297	-	128754	A	-	129189	T	ycf1
298	-	129068	A	-	129503	G	ycf1
299	-	129089	A	-	129524	C	ycf1
300	-	129155	A	-	129590	C	ycf1
301	-	129207	G	-	129642	A	ycf1
302	-	129259	G	-	129694	A	ycf1
303	-	129515	A	-	129950	T	ycf1
304	-	129710	A	-	130145	G	ycf1
305	-	129849	A	-	130284	C	ycf1
306	-	129919	C	-	130354	T	ycf1
307	-	130028	T	-	130463	C	ycf1
308	-	130050	T	-	130485	G	ycf1
309	-	130247	A	-	130682	G	ycf1
310	-	130340	G	-	130775	A	ycf1
311	-	130389	T	-	130824	C	ycf1
312	-	130983	C	-	131418	T	ycf1
313	-	131070	A	-	131505	G	ycf1
314	-	131174	C	-	131609	A	ycf1
315	-	131240	T	-	131675	C	ycf1
316	-	131763	T	-	132198	G	ycf1
317	-	132032	T	-	132467	C	ycf1
318	-	132358	A	-	132793	G
319	-	132856	C	-	133291	T
320	-	132857	A	-	133292	G
321	-	133544	A	-	133979	C
322	-	137136	C	-	137571	T
323	-	140836	A	-	141271	G
324	-	141541	G	-	141976	A
325	-	144420	A	-	144878	G
326	-	147113	C	-	147571	T
327	-	152952	C	-	153410	T	ycf2
328	-	156589	T	-	157047	C
