# Supplementary material for: Complete chloroplast genomes and comparative analyses of Hippeastrum ‘milady’, Hippeastrum albertii and Hippeastrum reticulatum (Amaryllidaceae)
Source: PLoS One. 2022 Aug 5;17(8):e0271335. doi: 10.1371/journal.pone.0271335 (PMC9355175; doi:10.1371/journal.pone.0271335)
Supplement: S8 Table — (XLSX) [file pone.0271335.s012.xlsx]

## Sheet: Hippeastrum_albertii_vs_Hippeas
Table S8 Indels in the chloroplast genome of H. ‘Milady’ or H. albertii relative to that of H. reticulatum
Id	H. ‘Milady’/H. albertii	Start	End	Ref	Hippeastrum_reticulatum	Start	End	Alt	Gene
1	-	1456	1456	G	-	1456	1457	GA
2	-	1523	1525	TAA	-	1524	1524	T
3	-	3581	3581	G	-	3580	3586	GAAAAAA
4	-	3706	3706	C	-	3711	3712	CT
5	-	3849	3850	TA	-	3855	3855	T
6	-	4626	4629	GTTT	-	4631	4631	G
7	-	4874	4874	A	-	4876	4879	ACCC
8	-	5276	5277	CT	-	5281	5281	C
9	-	5816	5821	GGAATT	-	5820	5820	G
10	-	6000	6005	GAATAT	-	5999	5999	G
11	-	6601	6602	AT	-	6595	6595	A
12	-	6737	6737	C	-	6730	6731	CA
13	-	7287	7287	C	-	7281	7286	CGATCT
14	-	8650	8650	T	-	8649	8650	TA
15	-	9588	9593	AATTCT	-	9588	9588	A
16	-	9612	9613	AT	-	9607	9607	A
17	-	10610	10613	CTTT	-	10604	10604	C
18	-	13665	13667	AAT	-	13656	13656	A
19	-	14042	14042	T	-	14031	14032	TA
20	-	14658	14660	CAA	-	14648	14648	C
21	-	16920	16921	AT	-	16908	16908	A
22	-	16939	16939	T	-	16926	17098	TTTTTTTATTACCAAATCAATAACTAGAAAGTAAAAAGAAGTCACTTTAGGAATTATGAAATCGCGTAAATGATTTTTCTGGTGTGTCATGGAAATTGTTTGGGGCGCAAGAACAAAAAAATTCTCTATGGTGTAACAAAATATCTCTCATTTCCAACTCGAATAGATTTTTC	rpoC2
23	-	23283	23285	GTT	-	23442	23442	G
24	-	28024	28026	GAA	-	28181	28181	G
25	-	29069	29071	GAA	-	29224	29224	G
26	-	29702	29703	TA	-	29855	29855	T
27	-	30267	30267	T	-	30419	30420	TA
28	-	30373	30392	TTATTTATATAATAATATAA	-	30526	30526	T
29	-	30722	30723	AT	-	30856	30856	A
30	-	31373	31374	GT	-	31506	31506	G
31	-	33542	33542	A	-	33674	33679	AAAAAA
32	-	33956	33957	CT	-	34093	34093	C
33	-	37012	37016	CTATA	-	37148	37148	C
34	-	37514	37514	A	-	37646	37647	AA
35	-	44548	44548	A	-	44681	44682	AT
36	-	44674	44678	ATTCT	-	44808	44808	A
37	-	45632	45633	GA	-	45762	45762	G
38	-	47682	47683	GA	-	47811	47811	G
39	-	47955	47955	G	-	48083	48088	GAAATA
40	-	48095	48095	T	-	48228	48230	TAG
41	-	48136	48168	TTTTTACATTTTTACATTATTACCATTTTTACA	-	48271	48271	T
42	-	49379	49379	A	-	49482	49483	AT
43	-	49405	49405	T	-	49509	49510	TT
44	-	50045	50045	C	-	50150	50151	CA
45	-	52621	52621	C	-	52727	52728	CT
46	-	57145	57145	T	-	57252	57259	TAAGTATA
47	-	57165	57165	A	-	57279	57285	ATATTTC
48	-	57199	57230	AAATCTTTCTCTATATAACTATATAGATAGTT	-	57319	57319	A
49	-	61350	61350	A	-	61439	61440	AA	accD
50	-	61541	61541	G	-	61631	61640	GATGGGAAGG
51	-	63333	63333	T	-	63432	63434	TTA
52	-	65536	65536	G	-	65637	65638	GT
53	-	65599	65599	A	-	65701	65708	ACAATAGG
54	-	65941	65941	T	-	66050	66051	TA
55	-	68094	68094	A	-	68204	68373	AATGAAAATAAAGGTTTTTTTCTACCTATGTAATTTTCTACCTATGTAATTTGTAGTTTTATTTTTTTTTTTTAGTGCTATCTATAATGACTGATGAATCAAGAACTTTCAATTCGAACTGAACTAATTCTGTCAATTGATTTTTTCTTACCGTCGTATCTGAAAAAAAA
56	-	69471	69471	G	-	69750	69751	GA
57	-	69533	69533	C	-	69813	69816	CTTT
58	-	70764	70764	T	-	71047	71050	TTTT
59	-	72744	72745	CA	-	73030	73030	C
60	-	72850	72850	C	-	73135	73136	CT
61	-	73549	73550	CT	-	73835	73835	C
62	-	73608	73609	CA	-	73893	73893	C
63	-	73639	73641	TAA	-	73923	73923	T
64	-	74380	74382	ATT	-	74662	74662	A
65	-	76291	76295	ATTTT	-	76571	76571	A
66	-	80223	80225	TAA	-	80499	80499	T
67	-	81325	81326	TC	-	81599	81599	T
68	-	82901	82905	GTTTT	-	83174	83174	G
69	-	83465	83468	GAAA	-	83734	83734	G
70	-	84533	84533	T	-	84799	84810	TTATTATTTATA
71	-	86189	86194	GAATGA	-	86466	86466	G
72	-	86202	86202	C	-	86474	86476	CTT
73	-	101538	101538	G	-	101812	101835	GATCAAATCACGATCTTCTAATCT
74	-	112981	112981	G	-	113278	113286	GTAAGTAAA
75	-	115211	115212	AT	-	115516	115516	A
76	-	115283	115283	C	-	115587	115747	CAAAAAAAGATATGAAAACCTCAACCATTTTCATTTTTAATTATTTTCACTTTTTTCAGATATTGAAAATATTCAAAAAGTTAGAATTCGTTGGTCAAATGATATGACCAAATAGCTAGCTAAGAGTAATTACTTAGTTATTAACTTTATTAACATTAACT
77	-	115458	115459	TA	-	115922	115922	T
78	-	117635	117641	AATGGTA	-	118098	118098	A	ccsA
79	-	120522	120530	TTTTTTATA	-	120979	120979	T
80	-	123456	123461	ATGTTC	-	123905	123905	A
81	-	126416	126417	AT	-	126860	126860	A
82	-	126528	126528	A	-	126971	126974	ATTT
83	-	126562	126574	TTTGATTTGGAAT	-	127008	127008	T
84	-	126731	126731	A	-	127165	127166	AT
85	-	142671	142671	T	-	143106	143129	TTAGATTAGAAGATCGTGATTTGA
86	-	158023	158023	T	-	158481	158483	TAA
87	-	158039	158044	ATCATT	-	158499	158499	A
