# Supplementary material for: Complete chloroplast genomes and comparative analyses of Hippeastrum ‘milady’, Hippeastrum albertii and Hippeastrum reticulatum (Amaryllidaceae)
Source: PLoS One. 2022 Aug 5;17(8):e0271335. doi: 10.1371/journal.pone.0271335 (PMC9355175; doi:10.1371/journal.pone.0271335)
Supplement: S9 Table — (XLSX) [file pone.0271335.s013.xlsx]

## Sheet: Table S9-KaKs ratios of the chl
Table S9. Ka/Ks ratios of the chloroplast genomes between H. ‘Milady’/H. albertii and Agave sp. Pires 2011.
Sequence	Method	Ka	Ks	Ka/Ks	P-Value(Fisher)	Length
H. ‘Milady’/H. albertii_rps2 vs KX931464_rps2	MLWL	0.00624018	0.0659565	0.0946106	5.248e-06	708
H. ‘Milady’/H. albertii_rpoC2 vs KX931464_rpoC2	MLWL	0.263315	0.960552	0.274129	8.08632e-181	2484
H. ‘Milady’/H. albertii_rpoC1 vs KX931464_rpoC1	MLWL	0.0155956	0.0750523	0.207797	8.00063e-11	2040
H. ‘Milady’/H. albertii_rpoB vs KX931464_rpoB	MLWL	0.0116398	0.0620673	0.187535	3.72498e-15	3204
H. ‘Milady’/H. albertii_petN vs KX931464_petN	MLWL	NA	0.055994	0	NA	87
H. ‘Milady’/H. albertii_psbM vs KX931464_psbM	MLWL	NA	0.0511484	0	NA	102
H. ‘Milady’/H. albertii_psbD vs KX931464_psbD	MLWL	0.00143059	0.0557313	0.0256695	9.37206e-11	1059
H. ‘Milady’/H. albertii_psbC vs KX931464_psbC	MLWL	0.00211511	0.0782333	0.0270359	1.9612e-16	1419
H. ‘Milady’/H. albertii_psbZ vs KX931464_psbZ	MLWL	0.00690703	0.0258023	0.26769	0.0476807	186
H. ‘Milady’/H. albertii_rps14 vs KX931464_rps14	MLWL	0.0170379	0.0166521	1.02317	0.280879	300
H. ‘Milady’/H. albertii_psbA vs KX931464_psbA	MLWL	NA	0.0894169	0	NA	1059
H. ‘Milady’/H. albertii_psaB vs KX931464_psaB	MLWL	0.00196347	0.0761117	0.0257972	4.17123e-25	2202
H. ‘Milady’/H. albertii_psaA vs KX931464_psaA	MLWL	0.0022432	0.0651695	0.034421	2.95316e-20	2250
H. ‘Milady’/H. albertii_ycf3 vs KX931464_ycf3	MLWL	0.0142097	0.0866004	0.164084	0.000165194	504
H. ‘Milady’/H. albertii_rps4 vs KX931464_rps4	MLWL	0.0128699	0.0578515	0.222464	0.00307892	603
H. ‘Milady’/H. albertii_ndhJ vs KX931464_ndhJ	MLWL	0.00562056	0.0539978	0.104089	0.000426411	474
H. ‘Milady’/H. albertii_ndhK vs KX931464_ndhK	MLWL	0.007988	0.0825656	0.0967473	1.49219e-07	699
H. ‘Milady’/H. albertii_ndhC vs KX931464_ndhC	MLWL	0.0114317	0.0570233	0.200475	0.00572255	360
H. ‘Milady’/H. albertii_atpE vs KX931464_atpE	MLWL	0.0137593	0.0687148	0.200237	0.0027598	402
H. ‘Milady’/H. albertii_atpB vs KX931464_atpB	MLWL	0.00705045	0.0934512	0.0754453	8.32533e-17	1485
H. ‘Milady’/H. albertii_rbcL vs KX931464_rbcL	MLWL	0.00801113	0.094849	0.0844619	7.16563e-16	1440
H. ‘Milady’/H. albertii_matK vs KX931464_matK	MLWL	0.0648228	0.0861168	0.752732	0.152206	1554
H. ‘Milady’/H. albertii_accD vs KX931464_accD	MLWL	0.0412463	0.117422	0.351265	5.95681e-07	1488
H. ‘Milady’/H. albertii_psaI vs KX931464_psaI	MLWL	NA	0.10281	0	NA	108
H. ‘Milady’/H. albertii_ycf4 vs KX931464_ycf4	MLWL	0.00739542	0.0890357	0.0830613	3.45835e-06	552
H. ‘Milady’/H. albertii_cemA vs KX931464_cemA	MLWL	0.0189155	0.0594117	0.318381	0.00678634	687
H. ‘Milady’/H. albertii_petA vs KX931464_petA	MLWL	0.012112	0.0391025	0.309751	0.00426328	960
H. ‘Milady’/H. albertii_psbJ vs KX931464_psbJ	MLWL	0.0109893	0.0375589	0.29259	0.0559542	120
H. ‘Milady’/H. albertii_psbL vs KX931464_psbL	MLWL	NA	0.0546436	0	NA	114
H. ‘Milady’/H. albertii_psbF vs KX931464_psbF	MLWL	NA	0.0698968	0	NA	117
H. ‘Milady’/H. albertii_psbE vs KX931464_psbE	MLWL	NA	0.04537	0	NA	249
H. ‘Milady’/H. albertii_petL vs KX931464_petL	MLWL	NA	0.106093	0	NA	93
H. ‘Milady’/H. albertii_rps16 vs KX931464_rps16	MLWL	0.0448301	0.0635853	0.705039	0.545539	246
H. ‘Milady’/H. albertii_petG vs KX931464_petG	MLWL	NA	0.106549	0	NA	111
H. ‘Milady’/H. albertii_psaJ vs KX931464_psaJ	MLWL	0.0232732	0.0795017	0.292738	0.0671105	132
H. ‘Milady’/H. albertii_rpl33 vs KX931464_rpl33	MLWL	0.00725289	0.0528641	0.137199	0.00905561	198
H. ‘Milady’/H. albertii_rps18 vs KX931464_rps18	MLWL	0.00973845	0.0214114	0.454825	0.0987494	303
H. ‘Milady’/H. albertii_rpl20 vs KX931464_rpl20	MLWL	0.0202318	0.0643495	0.314405	0.0346861	351
H. ‘Milady’/H. albertii_rps12 vs KX931464_rps12-2	MLWL	NA	0.0127666	0	NA	369
H. ‘Milady’/H. albertii_clpP vs KX931464_clpP	MLWL	0.00883133	0.0753946	0.117135	1.91524e-05	609
H. ‘Milady’/H. albertii_psbB vs KX931464_psbB	MLWL	0.000961298	0.0983732	0.00977195	1.27478e-24	1524
H. ‘Milady’/H. albertii_psbT vs KX931464_psbT	MLWL	NA	0.0561914	0	NA	99
H. ‘Milady’/H. albertii_psbN vs KX931464_psbN	MLWL	NA	0.122999	0	NA	129
H. ‘Milady’/H. albertii_psbK vs KX931464_psbK	MLWL	0.0231067	0.0853576	0.270705	0.0248079	183
H. ‘Milady’/H. albertii_psbH vs KX931464_psbH	MLWL	NA	0.195797	0	NA	219
H. ‘Milady’/H. albertii_petB vs KX931464_petB	MLWL	0.000975424	0.0842543	0.0115772	0	645
H. ‘Milady’/H. albertii_petD vs KX931464_petD	MLWL	0.00854137	0.0808242	0.105678	7.16898e-06	519
H. ‘Milady’/H. albertii_rpoA vs KX931464_rpoA	MLWL	0.0235079	0.0553875	0.424427	0.0139429	1017
H. ‘Milady’/H. albertii_rps11 vs KX931464_rps11	MLWL	0.0177262	0.0917347	0.193234	0.000873588	390
H. ‘Milady’/H. albertii_rpl36 vs KX931464_rpl36	MLWL	0.011116	0.0547744	0.202941	0.033988	111
H. ‘Milady’/H. albertii_infA vs KX931464_infA	MLWL	0.0327022	0.13791	0.237126	0.00118965	231
H. ‘Milady’/H. albertii_rps8 vs KX931464_rps8	MLWL	0.00852334	0.0253769	0.33587	0.111466	396
H. ‘Milady’/H. albertii_rpl14 vs KX931464_rpl14	MLWL	0.00407513	0.0454029	0.0897549	0.00243158	366
H. ‘Milady’/H. albertii_rpl16 vs KX931464_rpl16	MLWL	0.0235494	0.132261	0.178052	4.29603e-05	405
H. ‘Milady’/H. albertii_psbI vs KX931464_psbI	MLWL	NA	0.142583	0	NA	108
H. ‘Milady’/H. albertii_rps3 vs KX931464_rps3	MLWL	0.0139436	0.0764273	0.182442	1.59862e-05	660
H. ‘Milady’/H. albertii_rpl22 vs KX931464_rpl22	MLWL	0.0477846	0.157644	0.303117	0.000642958	384
H. ‘Milady’/H. albertii_rps19 vs KX931464_rps19-2	MLWL	0.016684	0.00798989	2.08813	0.655323	276
H. ‘Milady’/H. albertii_rpl23 vs KX931464_rpl23-2	MLWL	NA	NA	NA	NA	279
H. ‘Milady’/H. albertii_ycf2 vs KX931464_ycf2-2	MLWL	0.0137901	0.0119478	1.15419	0.555669	6849
H. ‘Milady’/H. albertii_ndhB vs KX931464_ndhB-2	MLWL	0.000956406	0.0104316	0.0916839	0.00106316	1530
H. ‘Milady’/H. albertii_rps7 vs KX931464_rps7-2	MLWL	0.00263092	0.0368506	0.0713943	0.00115045	465
H. ‘Milady’/H. albertii_rps12-2 vs KX931464_rps12-2	MLWL	NA	0.0127666	0	NA	369
H. ‘Milady’/H. albertii_ndhF vs KX931464_ndhF	MLWL	0.0320026	0.143514	0.222993	7.36066e-20	2211
H. ‘Milady’/H. albertii_atpA vs KX931464_atpA	MLWL	0.0144984	0.0887903	0.163288	5.5678e-12	1521
H. ‘Milady’/H. albertii_rpl32 vs KX931464_rpl32	MLWL	0.026355	0.0447175	0.589366	0.295856	171
H. ‘Milady’/H. albertii_ccsA vs KX931464_ccsA	MLWL	0.034494	0.0965565	0.357241	0.000234142	963
H. ‘Milady’/H. albertii_ndhD vs KX931464_ndhD	MLWL	1.78813	0.736475	2.42795	0	750
H. ‘Milady’/H. albertii_psaC vs KX931464_psaC	MLWL	NA	0.0476192	0	NA	243
H. ‘Milady’/H. albertii_ndhE vs KX931464_ndhE	MLWL	0.0136172	0.152752	0.0891458	1.01098e-06	303
H. ‘Milady’/H. albertii_ndhG vs KX931464_ndhG	MLWL	0.0199465	0.106724	0.186898	3.23979e-05	528
H. ‘Milady’/H. albertii_ndhI vs KX931464_ndhI	MLWL	0.0100387	0.0841378	0.119313	2.90389e-05	540
H. ‘Milady’/H. albertii_ndhA vs KX931464_ndhA	MLWL	0.0147959	0.114315	0.129431	8.7981e-13	1095
H. ‘Milady’/H. albertii_ndhH vs KX931464_ndhH	MLWL	0.0112904	0.114518	0.0985905	1.6505e-15	1179
H. ‘Milady’/H. albertii_rps15 vs KX931464_rps15	MLWL	0.0241475	0.143451	0.168332	0.000270268	267
H. ‘Milady’/H. albertii_atpF vs KX931464_atpF	MLWL	0.0261432	0.0620134	0.421574	0.0297421	552
H. ‘Milady’/H. albertii_ycf1 vs KX931464_ycf1	MLWL	0.0684002	0.120287	0.568641	8.59068e-09	5277
H. ‘Milady’/H. albertii_rps7-2 vs KX931464_rps7-2	MLWL	0.00263092	0.0368506	0.0713943	0.00115045	465
H. ‘Milady’/H. albertii_ndhB-2 vs KX931464_ndhB-2	MLWL	0.000956406	0.0104316	0.0916839	0.00106316	1530
H. ‘Milady’/H. albertii_ycf2-2 vs KX931464_ycf2-2	MLWL	0.0137901	0.0119478	1.15419	0.555669	6849
H. ‘Milady’/H. albertii_rpl23-2 vs KX931464_rpl23-2	MLWL	NA	NA	NA	NA	279
H. ‘Milady’/H. albertii_rps19-2 vs KX931464_rps19-2	MLWL	0.016684	0.00798989	2.08813	0.655323	276
H. ‘Milady’/H. albertii_atpH vs KX931464_atpH	MLWL	NA	0.05288	0	NA	243
H. ‘Milady’/H. albertii_atpI vs KX931464_atpI	MLWL	0.0118911	0.0687728	0.172904	6.0839e-05	741
