# Supplementary material for: Complete chloroplast genomes and comparative analyses of Hippeastrum ‘milady’, Hippeastrum albertii and Hippeastrum reticulatum (Amaryllidaceae)
Source: PLoS One. 2022 Aug 5;17(8):e0271335. doi: 10.1371/journal.pone.0271335 (PMC9355175; doi:10.1371/journal.pone.0271335)
Supplement: S10 Table — (XLSX) [file pone.0271335.s014.xlsx]

## Sheet: Table S-Hippeastrum_albertii_vs
Table S10. Ka/Ks ratios of the chloroplast genomes between H. ‘Milady’/H. albertii and Lycoris radiate.
Sequence	Method	Ka	Ks	Ka/Ks	P-Value(Fisher)	Length
H. ‘Milady’/H. albertii_rps2 vs MN158120_rps2	MLWL	0.00193701	0.0106473	0.181925	0.0202238	708
H. ‘Milady’/H. albertii_rpoC2 vs MN158120_rpoC2	MLWL	0.00765644	0.0196174	0.390289	0.00117505	4032
H. ‘Milady’/H. albertii_rpoC1 vs MN158120_rpoC1	MLWL	0.00641876	0.0173873	0.369162	0.0130663	2055
H. ‘Milady’/H. albertii_rpoB vs MN158120_rpoB	MLWL	0.00316446	0.0152967	0.206872	7.55388e-05	3210
H. ‘Milady’/H. albertii_petN vs MN158120_petN	MLWL	NA	NA	NA	NA	87
H. ‘Milady’/H. albertii_psbM vs MN158120_ycf1	MLWL	NA	NA	NA	NA	102
H. ‘Milady’/H. albertii_psbD vs MN158120_psbD	MLWL	0.00118375	0.0143331	0.0825887	0.0017669	1059
H. ‘Milady’/H. albertii_psbC vs MN158120_psbC	MLWL	0.00104607	0.0131243	0.0797051	0.000432168	1419
H. ‘Milady’/H. albertii_psbZ vs MN158120_psbZ	MLWL	0.00686939	NA	NA	NA	186
H. ‘Milady’/H. albertii_rps14 vs MN158120_rps14	MLWL	NA	NA	NA	NA	300
H. ‘Milady’/H. albertii_psbA vs MN158120_psbA	MLWL	NA	0.0216521	0	NA	1059
H. ‘Milady’/H. albertii_psaB vs MN158120_psaB	MLWL	0.000647964	0.0122726	0.0527977	2.16245e-05	2202
H. ‘Milady’/H. albertii_psaA vs MN158120_psaA	MLWL	0.000659525	0.0110822	0.0595119	4.84432e-05	2250
H. ‘Milady’/H. albertii_ycf3 vs MN158120_ycf3	MLWL	0.00496684	0.0308871	0.160807	0.00640872	504
H. ‘Milady’/H. albertii_rps4 vs MN158120_rps4	MLWL	0.00221091	0.00685884	0.322345	0.0609782	603
H. ‘Milady’/H. albertii_ndhJ vs MN158120_ndhJ	MLWL	0.00254701	0.0258634	0.098479	0.00527393	474
H. ‘Milady’/H. albertii_ndhK vs MN158120_ndhK	MLWL	0.00396383	0.00525536	0.754245	0.186857	699
H. ‘Milady’/H. albertii_ndhC vs MN158120_ndhC	MLWL	0.011112	0.0372512	0.298298	0.0327011	360
H. ‘Milady’/H. albertii_atpE vs MN158120_atpE	MLWL	NA	0.0135368	0	NA	402
H. ‘Milady’/H. albertii_atpB vs MN158120_atpB	MLWL	0.00204436	0.0199416	0.102517	9.11691e-05	1494
H. ‘Milady’/H. albertii_rbcL vs MN158120_rbcL	MLWL	0.00402243	0.0258658	0.155512	0.000188081	1440
H. ‘Milady’/H. albertii_matK vs MN158120_matK	MLWL	0.0195404	0.0194975	1.0022	0.836363	1560
H. ‘Milady’/H. albertii_accD vs MN158120_accD	MLWL	0.00936363	0.02967	0.315592	0.003578	1491
H. ‘Milady’/H. albertii_psaI vs MN158120_psaI	MLWL	NA	NA	NA	NA	108
H. ‘Milady’/H. albertii_ycf4 vs MN158120_ycf4	MLWL	0.00524187	0.024208	0.216535	0.0129938	552
H. ‘Milady’/H. albertii_cemA vs MN158120_cemA	MLWL	0.0109019	0.0231914	0.470085	0.162631	687
H. ‘Milady’/H. albertii_petA vs MN158120_petA	MLWL	0.0051854	0.00548454	0.945459	0.247242	960
H. ‘Milady’/H. albertii_psbJ vs MN158120_psbJ	MLWL	0.0109893	NA	NA	NA	120
H. ‘Milady’/H. albertii_psbL vs MN158120_psbL	MLWL	NA	NA	NA	NA	114
H. ‘Milady’/H. albertii_psbF vs MN158120_psbF	MLWL	NA	0.0403235	0	NA	117
H. ‘Milady’/H. albertii_psbE vs MN158120_psbE	MLWL	NA	0.0222487	0	NA	249
H. ‘Milady’/H. albertii_petL vs MN158120_petL	MLWL	NA	0.0534126	0	NA	93
H. ‘Milady’/H. albertii_rps16 vs MN158120_rps16	MLWL	0.0175708	NA	NA	NA	243
H. ‘Milady’/H. albertii_petG vs MN158120_petG	MLWL	NA	NA	NA	NA	111
H. ‘Milady’/H. albertii_psaJ vs MN158120_psaJ	MLWL	NA	0.0768229	0	NA	132
H. ‘Milady’/H. albertii_rpl33 vs MN158120_rpl33	MLWL	NA	0.0314734	0	NA	198
H. ‘Milady’/H. albertii_rps18 vs MN158120_rps18	MLWL	NA	NA	NA	NA	303
H. ‘Milady’/H. albertii_rpl20 vs MN158120_rpl20	MLWL	0.0149409	0.0134	1.11499	0.865301	351
H. ‘Milady’/H. albertii_rps12 vs MN158120_rps12-2	MLWL	NA	0.0127282	0	NA	369
H. ‘Milady’/H. albertii_clpP vs MN158120_clpP	MLWL	0.00215746	0.00701008	0.307765	0.0566438	609
H. ‘Milady’/H. albertii_psbB vs MN158120_psbB	MLWL	0.00164779	0.0365152	0.0451261	6.57385e-08	1524
H. ‘Milady’/H. albertii_psbT vs MN158120_psbT	MLWL	NA	NA	NA	NA	99
H. ‘Milady’/H. albertii_psbN vs MN158120_psbN	MLWL	NA	0.0397158	0	NA	129
H. ‘Milady’/H. albertii_psbK vs MN158120_psbK	MLWL	0.00672285	0.0315574	0.213035	0.0337979	183
H. ‘Milady’/H. albertii_psbH vs MN158120_psbH	MLWL	0.00581531	0.0920956	0.0631443	0.000515506	219
H. ‘Milady’/H. albertii_petB vs MN158120_petB	MLWL	NA	0.0217798	0	NA	645
H. ‘Milady’/H. albertii_petD vs MN158120_petD	MLWL	0.00574451	0.0246292	0.233239	0.018481	519
H. ‘Milady’/H. albertii_rpoA vs MN158120_rpoA	MLWL	0.00815986	NA	NA	NA	1017
H. ‘Milady’/H. albertii_rps11 vs MN158120_rps11	MLWL	0.00305895	0.0357159	0.0856469	0.00198353	414
H. ‘Milady’/H. albertii_rpl36 vs MN158120_rpl36	MLWL	NA	0.0544977	0	NA	111
H. ‘Milady’/H. albertii_infA vs MN158120_infA	MLWL	NA	0.0376387	0	NA	231
H. ‘Milady’/H. albertii_rps8 vs MN158120_rps8	MLWL	0.0088206	0.00455236	1.93759	0.629962	396
H. ‘Milady’/H. albertii_rpl14 vs MN158120_rpl14	MLWL	NA	0.0293285	0	NA	366
H. ‘Milady’/H. albertii_rpl16 vs MN158120_rpl16	MLWL	0.00974674	0.0439322	0.221859	0.00968482	405
H. ‘Milady’/H. albertii_psbI vs MN158120_psbI	MLWL	NA	NA	NA	NA	108
H. ‘Milady’/H. albertii_rps3 vs MN158120_rps3	MLWL	0.0064615	0.048782	0.132457	0.000247062	660
H. ‘Milady’/H. albertii_rpl22 vs MN158120_rpl22	MLWL	0.00380426	0.0345671	0.110054	0.00372921	384
H. ‘Milady’/H. albertii_rps19 vs MN158120_rps19	MLWL	NA	NA	NA	NA	207
H. ‘Milady’/H. albertii_rpl23 vs MN158120_rpl23-2	MLWL	NA	NA	NA	NA	279
H. ‘Milady’/H. albertii_ycf2 vs MN158120_ycf2-2	MLWL	0.00308544	0.00241048	1.28001	0.794193	6861
H. ‘Milady’/H. albertii_ndhB vs MN158120_ndhB-2	MLWL	0.00215156	0.00412694	0.521345	0.244734	1530
H. ‘Milady’/H. albertii_rps7 vs MN158120_rps7-2	MLWL	NA	0.0106319	0	NA	465
H. ‘Milady’/H. albertii_rps12-2 vs MN158120_rps12-2	MLWL	NA	0.0127282	0	NA	369
H. ‘Milady’/H. albertii_ndhF vs MN158120_ndhF	MLWL	0.0184833	0.0361335	0.511528	0.0230089	2211
H. ‘Milady’/H. albertii_atpA vs MN158120_atpA	MLWL	0.00187324	0.0203037	0.0922608	5.21132e-05	1521
H. ‘Milady’/H. albertii_rpl32 vs MN158120_rpl32	MLWL	NA	NA	NA	NA	171
H. ‘Milady’/H. albertii_ccsA vs MN158120_ccsA	MLWL	0.0102417	0.0185135	0.553202	0.180767	963
H. ‘Milady’/H. albertii_ndhD vs MN158120_ndhD	MLWL	NA	NA	NA	NA	714
H. ‘Milady’/H. albertii_psaC vs MN158120_psaC	MLWL	NA	NA	NA	NA	243
H. ‘Milady’/H. albertii_ndhE vs MN158120_ndhE	MLWL	0.00405466	NA	NA	NA	303
H. ‘Milady’/H. albertii_ndhG vs MN158120_ndhG	MLWL	0.0055611	0.024502	0.226965	0.0150493	528
H. ‘Milady’/H. albertii_ndhI vs MN158120_ndhI	MLWL	0.0025121	0.0147831	0.16993	0.0181349	540
H. ‘Milady’/H. albertii_ndhA vs MN158120_ndhA	MLWL	0.00773737	0.0327669	0.236134	0.00125018	1095
H. ‘Milady’/H. albertii_ndhH vs MN158120_ndhH	MLWL	0.00853695	0.0201374	0.423935	0.0715108	1179
H. ‘Milady’/H. albertii_rps15 vs MN158120_rps15	MLWL	0.0186761	0.160223	0.116563	0.000119995	267
H. ‘Milady’/H. albertii_atpF vs MN158120_atpF	MLWL	0.0242179	0.0274328	0.882808	0.635469	408
H. ‘Milady’/H. albertii_ycf1 vs MN158120_ycf1-2	MLWL	0.0211071	0.0340961	0.619047	0.00938059	5433
H. ‘Milady’/H. albertii_rps7-2 vs MN158120_rps7-2	MLWL	NA	0.0106319	0	NA	465
H. ‘Milady’/H. albertii_ndhB-2 vs MN158120_ndhB-2	MLWL	0.00215156	0.00412694	0.521345	0.244734	1530
H. ‘Milady’/H. albertii_ycf2-2 vs MN158120_ycf2-2	MLWL	0.00308544	0.00241048	1.28001	0.794193	6861
H. ‘Milady’/H. albertii_rpl23-2 vs MN158120_rpl23-2	MLWL	NA	NA	NA	NA	279
H. ‘Milady’/H. albertii_rps19-2 vs MN158120_rps19	MLWL	NA	NA	NA	NA	207
H. ‘Milady’/H. albertii_atpH vs MN158120_atpH	MLWL	NA	0.05288	0	NA	243
H. ‘Milady’/H. albertii_atpI vs MN158120_atpI	MLWL	NA	0.0184169	0	NA	441
