# Supplementary material for: Complete chloroplast genomes and comparative analyses of Hippeastrum ‘milady’, Hippeastrum albertii and Hippeastrum reticulatum (Amaryllidaceae)
Source: PLoS One. 2022 Aug 5;17(8):e0271335. doi: 10.1371/journal.pone.0271335 (PMC9355175; doi:10.1371/journal.pone.0271335)
Supplement: S11 Table — (XLSX) [file pone.0271335.s015.xlsx]

## Sheet: Table S-Hippeastrum_albertii_vs
Table S11. Ka/Ks ratios of the chloroplast genomes between H. ‘Milady’/H. albertii and Agave attenuate.
Sequence	Method	Ka	Ks	Ka/Ks	P-Value(Fisher)	Length
H. ‘Milady’/H. albertii_rps2 vs NC_032696_rps2	MLWL	0.00624018	0.0659565	0.0946106	5.248e-06	708
H. ‘Milady’/H. albertii_rpoC2 vs NC_032696_rpoC2	MLWL	0.0188087	0.0871073	0.215925	4.41655e-22	4023
H. ‘Milady’/H. albertii_rpoC1 vs NC_032696_rpoC1	MLWL	0.0163163	0.0719008	0.226928	4.69183e-10	2040
H. ‘Milady’/H. albertii_rpoB vs NC_032696_rpoB	MLWL	0.0120813	0.0645217	0.187244	1.656e-15	3204
H. ‘Milady’/H. albertii_petN vs NC_032696_petN	MLWL	NA	0.055994	0	NA	87
H. ‘Milady’/H. albertii_psbM vs NC_032696_psbM	MLWL	NA	0.109627	0	NA	102
H. ‘Milady’/H. albertii_psbD vs NC_032696_psbD	MLWL	0.00143059	0.0557313	0.0256695	9.37206e-11	1059
H. ‘Milady’/H. albertii_psbC vs NC_032696_psbC	MLWL	0.00211084	0.0733428	0.0287805	5.1276e-16	1419
H. ‘Milady’/H. albertii_psbZ vs NC_032696_psbZ	MLWL	0.00690703	0.0258023	0.26769	0.0476807	186
H. ‘Milady’/H. albertii_rps14 vs NC_032696_rps14	MLWL	0.0178115	0.0288071	0.618305	0.16082	300
H. ‘Milady’/H. albertii_psbA vs NC_032696_psbA	MLWL	NA	0.0864851	0	NA	1059
H. ‘Milady’/H. albertii_psaB vs NC_032696_psaB	MLWL	0.00194176	0.0815359	0.0238148	1.76501e-26	2202
H. ‘Milady’/H. albertii_psaA vs NC_032696_psaA	MLWL	0.00288944	0.0650348	0.0444291	3.12583e-19	2250
H. ‘Milady’/H. albertii_ycf3 vs NC_032696_ycf3	MLWL	0.0142097	0.0866004	0.164084	0.000165194	504
H. ‘Milady’/H. albertii_rps4 vs NC_032696_rps4	MLWL	0.0149113	0.0611358	0.243904	0.00381275	603
H. ‘Milady’/H. albertii_ndhJ vs NC_032696_ndhJ	MLWL	0.00562056	0.0539978	0.104089	0.000426411	474
H. ‘Milady’/H. albertii_ndhK vs NC_032696_ndhK	MLWL	0.0177186	0.0874792	0.202547	7.32729e-06	768
H. ‘Milady’/H. albertii_ndhC vs NC_032696_ndhC	MLWL	0.0114317	0.0570233	0.200475	0.00572255	360
H. ‘Milady’/H. albertii_atpE vs NC_032696_atpE	MLWL	0.0139516	0.0762018	0.183087	0.00146234	402
H. ‘Milady’/H. albertii_atpB vs NC_032696_atpB	MLWL	0.00705045	0.0934512	0.0754453	8.32533e-17	1485
H. ‘Milady’/H. albertii_rbcL vs NC_032696_rbcL	MLWL	0.0070504	0.0934746	0.0754257	2.54341e-16	1440
H. ‘Milady’/H. albertii_matK vs NC_032696_matK	MLWL	0.0637208	0.0864857	0.736778	0.120496	1554
H. ‘Milady’/H. albertii_accD vs NC_032696_accD	MLWL	0.0396222	0.121656	0.32569	7.30727e-08	1488
H. ‘Milady’/H. albertii_psaI vs NC_032696_psaI	MLWL	NA	0.10281	0	NA	108
H. ‘Milady’/H. albertii_ycf4 vs NC_032696_ycf4	MLWL	0.00739542	0.0890357	0.0830613	3.45835e-06	552
H. ‘Milady’/H. albertii_cemA vs NC_032696_cemA	MLWL	0.0189155	0.0594117	0.318381	0.00678634	687
H. ‘Milady’/H. albertii_petA vs NC_032696_petA	MLWL	0.012112	0.0391025	0.309751	0.00426328	960
H. ‘Milady’/H. albertii_psbJ vs NC_032696_psbJ	MLWL	0.0109893	0.0375589	0.29259	0.0559542	120
H. ‘Milady’/H. albertii_psbL vs NC_032696_psbL	MLWL	NA	0.0546436	0	NA	114
H. ‘Milady’/H. albertii_psbF vs NC_032696_psbF	MLWL	0.0122412	0.0623836	0.196225	0.0288768	117
H. ‘Milady’/H. albertii_psbE vs NC_032696_psbE	MLWL	NA	0.04537	0	NA	249
H. ‘Milady’/H. albertii_petL vs NC_032696_petL	MLWL	NA	0.106093	0	NA	93
H. ‘Milady’/H. albertii_rps16 vs NC_032696_rps16	MLWL	0.0379354	0.0644081	0.588985	0.334974	246
H. ‘Milady’/H. albertii_petG vs NC_032696_petG	MLWL	NA	0.106549	0	NA	111
H. ‘Milady’/H. albertii_psaJ vs NC_032696_psaJ	MLWL	0.0232732	0.0795017	0.292738	0.0671105	132
H. ‘Milady’/H. albertii_rpl33 vs NC_032696_rpl33	MLWL	0.00725289	0.0528641	0.137199	0.00905561	198
H. ‘Milady’/H. albertii_rps18 vs NC_032696_rps18	MLWL	0.00973845	0.0214114	0.454825	0.0987494	303
H. ‘Milady’/H. albertii_rpl20 vs NC_032696_rpl20	MLWL	0.0249437	0.0726547	0.343319	0.0219087	351
H. ‘Milady’/H. albertii_rps12 vs NC_032696_rps12-2	MLWL	NA	0.0127666	0	NA	369
H. ‘Milady’/H. albertii_clpP vs NC_032696_clpP	MLWL	0.00677394	0.0770264	0.0879431	4.22294e-06	609
H. ‘Milady’/H. albertii_psbB vs NC_032696_psbB	MLWL	0.000958987	0.0939514	0.0102073	2.86105e-24	1524
H. ‘Milady’/H. albertii_psbT vs NC_032696_psbT	MLWL	NA	0.0561914	0	NA	99
H. ‘Milady’/H. albertii_psbN vs NC_032696_psbN	MLWL	NA	0.122999	0	NA	129
H. ‘Milady’/H. albertii_psbK vs NC_032696_psbK	MLWL	0.0231067	0.0853576	0.270705	0.0248079	183
H. ‘Milady’/H. albertii_psbH vs NC_032696_psbH	MLWL	NA	0.167424	0	NA	219
H. ‘Milady’/H. albertii_petB vs NC_032696_petB	MLWL	0.000975424	0.0930398	0.0104839	0	645
H. ‘Milady’/H. albertii_petD vs NC_032696_petD	MLWL	0.00854137	0.0808242	0.105678	7.16898e-06	519
H. ‘Milady’/H. albertii_rpoA vs NC_032696_rpoA	MLWL	0.0235079	0.0553875	0.424427	0.0139429	1017
H. ‘Milady’/H. albertii_rps11 vs NC_032696_rps11	MLWL	0.0177262	0.0917347	0.193234	0.000873588	390
H. ‘Milady’/H. albertii_rpl36 vs NC_032696_rpl36	MLWL	0.011116	0.0547744	0.202941	0.033988	111
H. ‘Milady’/H. albertii_infA vs NC_032696_infA	MLWL	0.0258557	0.139537	0.185297	0.000381973	231
H. ‘Milady’/H. albertii_rps8 vs NC_032696_rps8	MLWL	0.00852334	0.0253769	0.33587	0.111466	396
H. ‘Milady’/H. albertii_rpl14 vs NC_032696_rpl14	MLWL	0.00407513	0.0454029	0.0897549	0.00243158	366
H. ‘Milady’/H. albertii_rpl16 vs NC_032696_rpl16	MLWL	0.0237303	0.142575	0.16644	3.64081e-06	405
H. ‘Milady’/H. albertii_psbI vs NC_032696_psbI	MLWL	NA	0.142583	0	NA	108
H. ‘Milady’/H. albertii_rps3 vs NC_032696_rps3	MLWL	0.0115366	0.0718726	0.160514	6.56411e-05	660
H. ‘Milady’/H. albertii_rpl22 vs NC_032696_rpl22	MLWL	0.0442695	0.151805	0.29162	0.00086471	378
H. ‘Milady’/H. albertii_rps19 vs NC_032696_rps19-2	MLWL	0.016684	0.00798989	2.08813	0.655323	276
H. ‘Milady’/H. albertii_rpl23 vs NC_032696_rpl23-2	MLWL	NA	NA	NA	NA	279
H. ‘Milady’/H. albertii_ycf2 vs NC_032696_ycf2-2	MLWL	0.0138024	0.0119583	1.15421	0.555671	6843
H. ‘Milady’/H. albertii_ndhB vs NC_032696_ndhB-2	MLWL	0.000956406	0.0104316	0.0916839	0.00106316	1530
H. ‘Milady’/H. albertii_rps7 vs NC_032696_rps7-2	MLWL	0.00263092	0.0368506	0.0713943	0.00115045	465
H. ‘Milady’/H. albertii_rps12-2 vs NC_032696_rps12-2	MLWL	NA	0.0127666	0	NA	369
H. ‘Milady’/H. albertii_ndhF vs NC_032696_ndhF	MLWL	0.031995	0.143597	0.22281	3.68645e-20	2211
H. ‘Milady’/H. albertii_atpA vs NC_032696_atpA	MLWL	0.0144984	0.0885467	0.163737	4.94728e-12	1521
H. ‘Milady’/H. albertii_rpl32 vs NC_032696_rpl32	MLWL	0.026355	0.0447175	0.589366	0.295856	171
H. ‘Milady’/H. albertii_ccsA vs NC_032696_ccsA	MLWL	0.0342779	0.102538	0.334296	6.46841e-05	963
H. ‘Milady’/H. albertii_ndhD vs NC_032696_ndhD	MLWL	1.78813	0.736475	2.42795	0	750
H. ‘Milady’/H. albertii_psaC vs NC_032696_psaC	MLWL	NA	0.0476192	0	NA	243
H. ‘Milady’/H. albertii_ndhE vs NC_032696_ndhE	MLWL	0.0136172	0.152752	0.0891458	1.01098e-06	303
H. ‘Milady’/H. albertii_ndhG vs NC_032696_ndhG	MLWL	0.0199465	0.106724	0.186898	3.23979e-05	528
H. ‘Milady’/H. albertii_ndhI vs NC_032696_ndhI	MLWL	0.0101304	0.0904239	0.112032	1.55239e-05	540
H. ‘Milady’/H. albertii_ndhA vs NC_032696_ndhA	MLWL	0.0160794	0.110451	0.145579	5.22701e-11	1089
H. ‘Milady’/H. albertii_ndhH vs NC_032696_ndhH	MLWL	0.0113034	0.117541	0.0961649	9.19968e-16	1179
H. ‘Milady’/H. albertii_rps15 vs NC_032696_rps15	MLWL	0.0304944	0.14254	0.213936	0.00080743	267
H. ‘Milady’/H. albertii_atpF vs NC_032696_atpF	MLWL	0.0230974	0.0566178	0.407954	0.0443704	552
H. ‘Milady’/H. albertii_ycf1 vs NC_032696_ycf1	MLWL	0.0681024	0.118614	0.57415	2.06994e-08	5277
H. ‘Milady’/H. albertii_rps7-2 vs NC_032696_rps7-2	MLWL	0.00263092	0.0368506	0.0713943	0.00115045	465
H. ‘Milady’/H. albertii_ndhB-2 vs NC_032696_ndhB-2	MLWL	0.000956406	0.0104316	0.0916839	0.00106316	1530
H. ‘Milady’/H. albertii_ycf2-2 vs NC_032696_ycf2-2	MLWL	0.0138024	0.0119583	1.15421	0.555671	6843
H. ‘Milady’/H. albertii_rpl23-2 vs NC_032696_rpl23-2	MLWL	NA	NA	NA	NA	279
H. ‘Milady’/H. albertii_rps19-2 vs NC_032696_rps19-2	MLWL	0.016684	0.00798989	2.08813	0.655323	276
H. ‘Milady’/H. albertii_atpH vs NC_032696_atpH	MLWL	NA	0.0717383	0	NA	243
H. ‘Milady’/H. albertii_atpI vs NC_032696_atpI	MLWL	0.011927	0.0730804	0.163204	4.24245e-06	741
