# Supplementary material for: Complete chloroplast genomes and comparative analyses of Hippeastrum ‘milady’, Hippeastrum albertii and Hippeastrum reticulatum (Amaryllidaceae)
Source: PLoS One. 2022 Aug 5;17(8):e0271335. doi: 10.1371/journal.pone.0271335 (PMC9355175; doi:10.1371/journal.pone.0271335)
Supplement: S12 Table — (XLSX) [file pone.0271335.s016.xlsx]

## Sheet: Table S-Hippeastrum_albertii_vs
Table S12. Ka/Ks ratios of the chloroplast genomes between H. ‘Milady’/H. albertii and Agapanthus coddii.
Sequence	Method	Ka	Ks	Ka/Ks	P-Value(Fisher)	Length
H. ‘Milady’/H. albertii_rps2 vs NC_035971_rps2	MLWL	0.00816285	0.0693208	0.117755	1.14504e-05	708
H. ‘Milady’/H. albertii_rpoC2 vs NC_035971_rpoC2	MLWL	0.0226361	0.0706937	0.3202	1.82474e-12	4023
H. ‘Milady’/H. albertii_rpoC1 vs NC_035971_rpoC1	MLWL	0.0107853	0.052723	0.204566	1.57544e-08	2055
H. ‘Milady’/H. albertii_rpoB vs NC_035971_rpoB	MLWL	0.0108643	0.0555899	0.195437	5.03525e-13	3210
H. ‘Milady’/H. albertii_petN vs NC_035971_petN	MLWL	NA	NA	NA	NA	87
H. ‘Milady’/H. albertii_psbM vs NC_035971_psbM	MLWL	NA	0.0511484	0	NA	102
H. ‘Milady’/H. albertii_psbD vs NC_035971_psbD	MLWL	0.00560217	0.0554842	0.100969	6.28416e-07	1059
H. ‘Milady’/H. albertii_psbC vs NC_035971_psbC	MLWL	0.0010616	0.043916	0.0241735	9.63495e-10	1419
H. ‘Milady’/H. albertii_psbZ vs NC_035971_psbZ	MLWL	0.0138941	0.0521003	0.266679	0.0336821	186
H. ‘Milady’/H. albertii_rps14 vs NC_035971_rps14	MLWL	0.00792582	0.0462098	0.171518	0.0123849	300
H. ‘Milady’/H. albertii_psbA vs NC_035971_psbA	MLWL	NA	0.0834551	0	NA	1059
H. ‘Milady’/H. albertii_psaB vs NC_035971_psaB	MLWL	0.000664785	0.0586393	0.0113368	2.67431e-20	2202
H. ‘Milady’/H. albertii_psaA vs NC_035971_psaA	MLWL	0.00251012	0.0627908	0.0399759	7.02696e-20	2250
H. ‘Milady’/H. albertii_ycf3 vs NC_035971_ycf3	MLWL	0.0175736	0.0743204	0.236458	0.00156191	504
H. ‘Milady’/H. albertii_rps4 vs NC_035971_rps4	MLWL	0.0130206	0.0438175	0.297155	0.0179574	603
H. ‘Milady’/H. albertii_ndhJ vs NC_035971_ndhJ	MLWL	0.006104	0.0658897	0.0926397	9.94816e-05	474
H. ‘Milady’/H. albertii_ndhK vs NC_035971_ndhK	MLWL	0.0135902	0.0691118	0.19664	4.62996e-05	744
H. ‘Milady’/H. albertii_ndhC vs NC_035971_ndhC	MLWL	0.0182661	0.0798397	0.228785	0.00442222	360
H. ‘Milady’/H. albertii_atpE vs NC_035971_atpE	MLWL	0.00345715	0.0461822	0.0748591	0.000571278	402
H. ‘Milady’/H. albertii_atpB vs NC_035971_atpB	MLWL	0.00302696	0.06131	0.0493713	1.08966e-12	1494
H. ‘Milady’/H. albertii_rbcL vs NC_035971_rbcL	MLWL	0.00859022	0.0590658	0.145435	1.17867e-08	1461
H. ‘Milady’/H. albertii_matK vs NC_035971_matK	MLWL	0.0579443	0.0738829	0.784272	0.214031	1560
H. ‘Milady’/H. albertii_accD vs NC_035971_accD	MLWL	0.0247912	0.0565303	0.438547	0.00353301	1467
H. ‘Milady’/H. albertii_psaI vs NC_035971_psaI	MLWL	NA	0.048184	0	NA	108
H. ‘Milady’/H. albertii_ycf4 vs NC_035971_ycf4	MLWL	0.0108696	0.0523569	0.207606	0.00200399	552
H. ‘Milady’/H. albertii_cemA vs NC_035971_cemA	MLWL	0.0226619	0.0977369	0.231867	5.0831e-05	687
H. ‘Milady’/H. albertii_petA vs NC_035971_petA	MLWL	0.0110409	0.0461391	0.239296	0.000624716	960
H. ‘Milady’/H. albertii_psbJ vs NC_035971_psbJ	MLWL	0.0109893	0.0755676	0.145424	0.0135707	120
H. ‘Milady’/H. albertii_psbL vs NC_035971_psbL	MLWL	0.0107183	NA	NA	NA	114
H. ‘Milady’/H. albertii_psbF vs NC_035971_psbF	MLWL	0.0116887	0.0346571	0.337267	0.0704139	117
H. ‘Milady’/H. albertii_psbE vs NC_035971_psbE	MLWL	NA	0.0463252	0	NA	249
H. ‘Milady’/H. albertii_petL vs NC_035971_petL	MLWL	0.0148257	0.0438578	0.338039	0.0735164	93
H. ‘Milady’/H. albertii_rps16 vs NC_035971_rps16	MLWL	0.030163	0.0494192	0.610349	0.382252	234
H. ‘Milady’/H. albertii_petG vs NC_035971_petG	MLWL	NA	0.0494561	0	NA	111
H. ‘Milady’/H. albertii_psaJ vs NC_035971_psaJ	MLWL	0.0439294	0.149971	0.292919	0.0323286	132
H. ‘Milady’/H. albertii_rpl33 vs NC_035971_rpl33	MLWL	0.00696742	0.0401565	0.173507	0.023174	198
H. ‘Milady’/H. albertii_rps18 vs NC_035971_rps18	MLWL	0.00400434	0.0198402	0.201829	0.0302183	303
H. ‘Milady’/H. albertii_rpl20 vs NC_035971_rpl20	MLWL	0.0430044	0.076253	0.56397	0.212805	351
H. ‘Milady’/H. albertii_rps12 vs NC_035971_rps12-2	MLWL	NA	0.0258994	0	NA	369
H. ‘Milady’/H. albertii_clpP vs NC_035971_clpP	MLWL	0.00685925	0.0236118	0.290501	0.022581	612
H. ‘Milady’/H. albertii_psbB vs NC_035971_psbB	MLWL	0.00475205	0.0678295	0.0700587	1.1654e-12	1524
H. ‘Milady’/H. albertii_psbT vs NC_035971_psbT	MLWL	NA	0.181088	0	NA	99
H. ‘Milady’/H. albertii_psbN vs NC_035971_psbN	MLWL	NA	0.0840345	0	NA	129
H. ‘Milady’/H. albertii_psbK vs NC_035971_psbK	MLWL	0.0633823	0.0685505	0.924608	0.719617	183
H. ‘Milady’/H. albertii_psbH vs NC_035971_psbH	MLWL	0.00582877	0.116224	0.050151	0.000143338	219
H. ‘Milady’/H. albertii_petB vs NC_035971_petB	MLWL	0.000975424	0.0842543	0.0115772	0	645
H. ‘Milady’/H. albertii_petD vs NC_035971_petD	MLWL	0.0200152	0.070108	0.285491	0.00541245	519
H. ‘Milady’/H. albertii_rpoA vs NC_035971_rpoA	MLWL	0.0220335	0.0429654	0.51282	0.063758	1017
H. ‘Milady’/H. albertii_rps11 vs NC_035971_rps11	MLWL	0.0104537	0.0860088	0.121543	0.000145722	414
H. ‘Milady’/H. albertii_rpl36 vs NC_035971_rpl36	MLWL	NA	0.227646	0	NA	111
H. ‘Milady’/H. albertii_infA vs NC_035971_infA	MLWL	NA	0.0591467	0	NA	231
H. ‘Milady’/H. albertii_rps8 vs NC_035971_rps8	MLWL	0.0234395	0.0563227	0.416164	0.0437957	396
H. ‘Milady’/H. albertii_rpl14 vs NC_035971_rpl14	MLWL	0.00339762	0.105755	0.0321273	3.67519e-06	366
H. ‘Milady’/H. albertii_rpl16 vs NC_035971_rpl16	MLWL	0.0243762	0.173363	0.140608	2.00252e-07	405
H. ‘Milady’/H. albertii_psbI vs NC_035971_psbI	MLWL	NA	0.208439	0	NA	108
H. ‘Milady’/H. albertii_rps3 vs NC_035971_rps3	MLWL	0.0192133	0.119461	0.160833	4.54414e-08	660
H. ‘Milady’/H. albertii_rpl22 vs NC_035971_rpl22	MLWL	0.0418924	0.180481	0.232115	1.09744e-05	384
H. ‘Milady’/H. albertii_rps19 vs NC_035971_rps19-2	MLWL	0.00497359	0.027704	0.179526	0.0200007	276
H. ‘Milady’/H. albertii_rpl23 vs NC_035971_rpl23-2	MLWL	NA	NA	NA	NA	279
H. ‘Milady’/H. albertii_ycf2 vs NC_035971_ycf2-2	MLWL	0.0143443	0.0103692	1.38335	0.233779	6852
H. ‘Milady’/H. albertii_ndhB vs NC_035971_ndhB-2	MLWL	0.0028726	0.0062442	0.460043	0.0847378	1530
H. ‘Milady’/H. albertii_rps7 vs NC_035971_rps7-2	MLWL	0.00287445	0.0264405	0.108714	0.00419037	465
H. ‘Milady’/H. albertii_rps12-2 vs NC_035971_rps12-2	MLWL	NA	0.0258994	0	NA	369
H. ‘Milady’/H. albertii_ndhF vs NC_035971_ndhF	MLWL	0.0452977	0.118124	0.383474	7.21088e-09	2211
H. ‘Milady’/H. albertii_atpA vs NC_035971_atpA	MLWL	0.00384953	0.0687529	0.0559907	1.7448e-13	1521
H. ‘Milady’/H. albertii_rpl32 vs NC_035971_rpl32	MLWL	NA	0.0334659	0	NA	171
H. ‘Milady’/H. albertii_ccsA vs NC_035971_ccsA	MLWL	0.022303	0.0729607	0.305686	0.000192851	963
H. ‘Milady’/H. albertii_ndhD vs NC_035971_ndhD	MLWL	0.0234303	0.140624	0.166616	1.36116e-16	1503
H. ‘Milady’/H. albertii_psaC vs NC_035971_psaC	MLWL	NA	0.12061	0	NA	243
H. ‘Milady’/H. albertii_ndhE vs NC_035971_ndhE	MLWL	0.0048441	0.126882	0.038178	2.34329e-07	303
H. ‘Milady’/H. albertii_ndhG vs NC_035971_ndhG	MLWL	0.0107629	0.0782455	0.137554	1.90751e-05	528
H. ‘Milady’/H. albertii_ndhI vs NC_035971_ndhI	MLWL	0.0132973	0.0667911	0.199087	0.000958458	540
H. ‘Milady’/H. albertii_ndhA vs NC_035971_ndhA	MLWL	0.0146299	0.113658	0.128719	9.65856e-13	1095
H. ‘Milady’/H. albertii_ndhH vs NC_035971_ndhH	MLWL	0.00741586	0.0889019	0.0834163	1.33419e-12	1179
H. ‘Milady’/H. albertii_rps15 vs NC_035971_rps15	MLWL	0.031753	0.142107	0.223444	0.00124816	267
H. ‘Milady’/H. albertii_atpF vs NC_035971_atpF	MLWL	0.0109129	0.0897063	0.121651	5.49049e-06	552
H. ‘Milady’/H. albertii_ycf1 vs NC_035971_ycf1	MLWL	0.0653308	0.129754	0.503498	3.97572e-12	5238
H. ‘Milady’/H. albertii_rps7-2 vs NC_035971_rps7-2	MLWL	0.00287445	0.0264405	0.108714	0.00419037	465
H. ‘Milady’/H. albertii_ndhB-2 vs NC_035971_ndhB-2	MLWL	0.0028726	0.0062442	0.460043	0.0847378	1530
H. ‘Milady’/H. albertii_ycf2-2 vs NC_035971_ycf2-2	MLWL	0.0143443	0.0103692	1.38335	0.233779	6852
H. ‘Milady’/H. albertii_rpl23-2 vs NC_035971_rpl23-2	MLWL	NA	NA	NA	NA	279
H. ‘Milady’/H. albertii_rps19-2 vs NC_035971_rps19-2	MLWL	0.00497359	0.027704	0.179526	0.0200007	276
H. ‘Milady’/H. albertii_atpH vs NC_035971_atpH	MLWL	NA	0.05288	0	NA	243
H. ‘Milady’/H. albertii_atpI vs NC_035971_atpI	MLWL	0.00575873	0.0576347	0.0999177	1.15109e-05	741
