# Supplementary material for: Complete chloroplast genomes and comparative analyses of Hippeastrum ‘milady’, Hippeastrum albertii and Hippeastrum reticulatum (Amaryllidaceae)
Source: PLoS One. 2022 Aug 5;17(8):e0271335. doi: 10.1371/journal.pone.0271335 (PMC9355175; doi:10.1371/journal.pone.0271335)
Supplement: S13 Table — (XLSX) [file pone.0271335.s017.xlsx]

## Sheet: Table S-Hippeastrum_albertii_vs
Table S13. Ka/Ks ratios of the chloroplast genomes between H. ‘Milady’/H. albertii and Narcissus poeticus.
Sequence	Method	Ka	Ks	Ka/Ks	P-Value(Fisher)	Length
H. ‘Milady’/H. albertii_rps2 vs NC_039825_rps2	MLWL	0.00193776	0.0106353	0.1822	0.020283	708
H. ‘Milady’/H. albertii_rpoC2 vs NC_039825_rpoC2	MLWL	0.0118757	0.0360913	0.329045	8.57436e-07	4032
H. ‘Milady’/H. albertii_rpoC1 vs NC_039825_rpoC1	MLWL	0.0136871	0.0382009	0.358293	0.000739942	2046
H. ‘Milady’/H. albertii_rpoB vs NC_039825_rpoB	MLWL	0.00666218	0.0214318	0.310855	0.00047002	3210
H. ‘Milady’/H. albertii_petN vs NC_039825_petN	MLWL	NA	NA	NA	NA	87
H. ‘Milady’/H. albertii_psbM vs NC_039825_psbM	MLWL	NA	NA	NA	NA	102
H. ‘Milady’/H. albertii_psbD vs NC_039825_psbD	MLWL	0.00140468	0.0236104	0.0594941	5.90029e-05	1059
H. ‘Milady’/H. albertii_psbC vs NC_039825_psbC	MLWL	0.00202061	0.0237949	0.0849178	2.03842e-05	1419
H. ‘Milady’/H. albertii_psbZ vs NC_039825_psbZ	MLWL	0.00704635	NA	NA	NA	186
H. ‘Milady’/H. albertii_rps14 vs NC_039825_rps14	MLWL	0.0040842	NA	NA	NA	300
H. ‘Milady’/H. albertii_psbA vs NC_039825_psbA	MLWL	0.00138748	0.0243572	0.0569639	5.14151e-05	1059
H. ‘Milady’/H. albertii_psaB vs NC_039825_psaB	MLWL	0.00189214	0.0231514	0.0817291	4.69466e-07	2202
H. ‘Milady’/H. albertii_psaA vs NC_039825_psaA	MLWL	0.000668856	0.0189972	0.0352082	1.39363e-07	2250
H. ‘Milady’/H. albertii_ycf3 vs NC_039825_ycf3	MLWL	0.010699	0.0324452	0.329757	0.0299204	504
H. ‘Milady’/H. albertii_rps4 vs NC_039825_rps4	MLWL	0.00221091	0.0206358	0.10714	0.00381462	603
H. ‘Milady’/H. albertii_ndhJ vs NC_039825_ndhJ	MLWL	NA	0.042418	0	NA	474
H. ‘Milady’/H. albertii_ndhK vs NC_039825_ndhK	MLWL	0.0154431	0.0113382	1.36204	0.948565	768
H. ‘Milady’/H. albertii_ndhC vs NC_039825_ndhC	MLWL	0.00746397	0.0248041	0.300917	0.0458064	360
H. ‘Milady’/H. albertii_atpE vs NC_039825_atpE	MLWL	0.00757483	0.0460026	0.164661	0.00367864	402
H. ‘Milady’/H. albertii_atpB vs NC_039825_atpB	MLWL	0.00399528	0.031453	0.127024	8.67679e-06	1494
H. ‘Milady’/H. albertii_rbcL vs NC_039825_rbcL	MLWL	0.00485689	0.0385377	0.12603	4.53385e-06	1440
H. ‘Milady’/H. albertii_matK vs NC_039825_matK	MLWL	0.0251511	0.0295316	0.85167	0.566892	1560
H. ‘Milady’/H. albertii_accD vs NC_039825_accD	MLWL	0.0147723	0.0284909	0.518492	0.0646025	1455
H. ‘Milady’/H. albertii_psaI vs NC_039825_psaI	MLWL	NA	NA	NA	NA	108
H. ‘Milady’/H. albertii_ycf4 vs NC_039825_ycf4	MLWL	0.00987744	0.0356695	0.276916	0.0133587	552
H. ‘Milady’/H. albertii_petA vs NC_039825_petA	MLWL	0.00950404	0.0224151	0.424002	0.0697765	960
H. ‘Milady’/H. albertii_psbJ vs NC_039825_psbJ	MLWL	0.0109893	NA	NA	NA	120
H. ‘Milady’/H. albertii_psbL vs NC_039825_psbL	MLWL	NA	0.0535554	0	NA	114
H. ‘Milady’/H. albertii_psbF vs NC_039825_psbF	MLWL	NA	0.0403235	0	NA	117
H. ‘Milady’/H. albertii_psbE vs NC_039825_psbE	MLWL	NA	0.04537	0	NA	249
H. ‘Milady’/H. albertii_petL vs NC_039825_petL	MLWL	NA	0.10831	0	NA	93
H. ‘Milady’/H. albertii_rps16 vs NC_039825_rps16	MLWL	0.0185203	0.0259562	0.713519	0.222796	246
H. ‘Milady’/H. albertii_petG vs NC_039825_petG	MLWL	NA	NA	NA	NA	111
H. ‘Milady’/H. albertii_psaJ vs NC_039825_psaJ	MLWL	NA	0.0365796	0	NA	132
H. ‘Milady’/H. albertii_rpl33 vs NC_039825_rpl33	MLWL	0.00607321	NA	NA	NA	198
H. ‘Milady’/H. albertii_rps18 vs NC_039825_rps18	MLWL	NA	0.0392627	0	NA	303
H. ‘Milady’/H. albertii_rpl20 vs NC_039825_rpl20	MLWL	0.0211243	0.0175726	1.20212	0.870261	351
H. ‘Milady’/H. albertii_rps12 vs NC_039825_rps12-2	MLWL	NA	NA	NA	NA	369
H. ‘Milady’/H. albertii_clpP vs NC_039825_clpP	MLWL	NA	0.0255653	0	NA	609
H. ‘Milady’/H. albertii_psbB vs NC_039825_psbB	MLWL	0.000988903	0.0280744	0.0352243	1.81405e-07	1524
H. ‘Milady’/H. albertii_psbT vs NC_039825_psbT	MLWL	NA	NA	NA	NA	99
H. ‘Milady’/H. albertii_psbN vs NC_039825_psbN	MLWL	0.00984822	0.0397158	0.247967	0.0427384	129
H. ‘Milady’/H. albertii_psbK vs NC_039825_psbK	MLWL	0.0352625	0.056258	0.6268	0.16806	183
H. ‘Milady’/H. albertii_psbH vs NC_039825_psbH	MLWL	0.0058323	0.0910659	0.0640448	0.000543725	219
H. ‘Milady’/H. albertii_petB vs NC_039825_petB	MLWL	NA	0.0311299	0	NA	645
H. ‘Milady’/H. albertii_petD vs NC_039825_petD	MLWL	0.00579099	0.030114	0.192302	0.00773211	519
H. ‘Milady’/H. albertii_rpoA vs NC_039825_rpoA	MLWL	0.0154852	0.0244675	0.632885	0.301922	1011
H. ‘Milady’/H. albertii_rps11 vs NC_039825_rps11	MLWL	0.0101114	0.0634578	0.15934	0.00108391	414
H. ‘Milady’/H. albertii_rpl36 vs NC_039825_rpl36	MLWL	0.0226013	0.0544977	0.41472	0.0898026	111
H. ‘Milady’/H. albertii_infA vs NC_039825_infA	MLWL	NA	0.0374325	0	NA	231
H. ‘Milady’/H. albertii_rps8 vs NC_039825_rps8	MLWL	0.0127998	0.0126043	1.01551	0.274835	396
H. ‘Milady’/H. albertii_rpl14 vs NC_039825_rpl14	MLWL	0.0110096	0.0593405	0.185533	0.00418958	366
H. ‘Milady’/H. albertii_rpl16 vs NC_039825_rpl16	MLWL	0.0115953	0.0570543	0.203233	0.0106862	405
H. ‘Milady’/H. albertii_psbI vs NC_039825_psbI	MLWL	NA	NA	NA	NA	108
H. ‘Milady’/H. albertii_rps3 vs NC_039825_rps3	MLWL	0.0146212	0.0655713	0.222982	0.000572953	660
H. ‘Milady’/H. albertii_rpl22 vs NC_039825_rpl22	MLWL	0.0138204	0.033603	0.411284	0.0617604	384
H. ‘Milady’/H. albertii_rps19 vs NC_039825_rps19-2	MLWL	NA	NA	NA	NA	276
H. ‘Milady’/H. albertii_rpl23 vs NC_039825_rpl23-2	MLWL	NA	NA	NA	NA	279
H. ‘Milady’/H. albertii_ycf2 vs NC_039825_ycf2-2	MLWL	0.00442707	0.00770298	0.574721	0.084978	6861
H. ‘Milady’/H. albertii_ndhB vs NC_039825_ndhB-2	MLWL	0.000812244	0.00674589	0.120406	0.0074012	1530
H. ‘Milady’/H. albertii_rps7 vs NC_039825_rps7-2	MLWL	NA	0.0106319	0	NA	465
H. ‘Milady’/H. albertii_rps12-2 vs NC_039825_rps12-2	MLWL	NA	NA	NA	NA	369
H. ‘Milady’/H. albertii_ndhF vs NC_039825_ndhF	MLWL	0.0200501	0.0604563	0.331647	3.98721e-06	2211
H. ‘Milady’/H. albertii_atpA vs NC_039825_atpA	MLWL	0.000904661	0.0321462	0.0281421	2.5639e-08	1521
H. ‘Milady’/H. albertii_rpl32 vs NC_039825_rpl32	MLWL	0.0072183	NA	NA	NA	171
H. ‘Milady’/H. albertii_ccsA vs NC_039825_ccsA	MLWL	0.0150368	0.0175724	0.855705	0.569987	963
H. ‘Milady’/H. albertii_ndhD vs NC_039825_ndhD	MLWL	2.28919	NA	NA	NA	747
H. ‘Milady’/H. albertii_psaC vs NC_039825_psaC	MLWL	NA	0.022902	0	NA	243
H. ‘Milady’/H. albertii_ndhE vs NC_039825_ndhE	MLWL	0.00405466	NA	NA	NA	303
H. ‘Milady’/H. albertii_ndhG vs NC_039825_ndhG	MLWL	0.00826857	0.0445534	0.185588	0.00236494	528
H. ‘Milady’/H. albertii_ndhI vs NC_039825_ndhI	MLWL	0.00259231	0.0200562	0.129252	0.00713811	540
H. ‘Milady’/H. albertii_ndhA vs NC_039825_ndhA	MLWL	0.011283	0.0396681	0.284435	0.00166319	1089
H. ‘Milady’/H. albertii_ndhH vs NC_039825_ndhH	MLWL	0.0083654	0.0366116	0.228491	0.000461894	1179
H. ‘Milady’/H. albertii_rps15 vs NC_039825_rps15	MLWL	0.0138986	0.186822	0.0743949	9.7992e-06	267
H. ‘Milady’/H. albertii_atpF vs NC_039825_atpF	MLWL	0.00951083	0.0160748	0.591661	0.144945	552
H. ‘Milady’/H. albertii_ycf1 vs NC_039825_ycf1	MLWL	0.0391259	0.0541233	0.722903	0.024238	5337
H. ‘Milady’/H. albertii_rps7-2 vs NC_039825_rps7-2	MLWL	NA	0.0106319	0	NA	465
H. ‘Milady’/H. albertii_ndhB-2 vs NC_039825_ndhB-2	MLWL	0.000812244	0.00674589	0.120406	0.0074012	1530
H. ‘Milady’/H. albertii_ycf2-2 vs NC_039825_ycf2-2	MLWL	0.00442707	0.00770298	0.574721	0.084978	6861
H. ‘Milady’/H. albertii_rpl23-2 vs NC_039825_rpl23-2	MLWL	NA	NA	NA	NA	279
H. ‘Milady’/H. albertii_rps19-2 vs NC_039825_rps19-2	MLWL	NA	NA	NA	NA	276
H. ‘Milady’/H. albertii_atpH vs NC_039825_atpH	MLWL	NA	0.05288	0	NA	243
H. ‘Milady’/H. albertii_atpI vs NC_039825_atpI	MLWL	0.00539343	0.0223225	0.241614	0.0125227	741
