# Supplementary material for: Complete chloroplast genomes and comparative analyses of Hippeastrum ‘milady’, Hippeastrum albertii and Hippeastrum reticulatum (Amaryllidaceae)
Source: PLoS One. 2022 Aug 5;17(8):e0271335. doi: 10.1371/journal.pone.0271335 (PMC9355175; doi:10.1371/journal.pone.0271335)
Supplement: S14 Table — (XLSX) [file pone.0271335.s018.xlsx]

## Sheet: Table S14 KaKs ratios of the ch
Table S14. Ka/Ks ratios of the chloroplast genomes between H. reticulatum and Agave sp. Pires 2011.
Sequence	Method	Ka	Ks	Ka/Ks	P-Value(Fisher)	Length
Hippeastrum_reticulatum_rps2 vs KX931464_rps2	MLWL	0.00626447	0.0706004	0.0887314	2.69363e-06	708
Hippeastrum_reticulatum_rpoC2 vs KX931464_rpoC2	MLWL	0.262944	0.915463	0.287225	8.95827e-160	2601
Hippeastrum_reticulatum_rpoC1 vs KX931464_rpoC1	MLWL	0.0147819	0.0704575	0.209798	1.02653e-10	2040
Hippeastrum_reticulatum_rpoB vs KX931464_rpoB	MLWL	0.0116343	0.0610185	0.190668	7.14686e-15	3204
Hippeastrum_reticulatum_petN vs KX931464_petN	MLWL	NA	0.055994	0	NA	87
Hippeastrum_reticulatum_psbM vs KX931464_psbM	MLWL	NA	0.0511484	0	NA	102
Hippeastrum_reticulatum_psbD vs KX931464_psbD	MLWL	NA	0.0651341	0	NA	1059
Hippeastrum_reticulatum_psbC vs KX931464_psbC	MLWL	0.00105536	0.0783878	0.0134634	1.24278e-17	1419
Hippeastrum_reticulatum_psbZ vs KX931464_psbZ	MLWL	0.00690703	0.0258023	0.26769	0.0476807	186
Hippeastrum_reticulatum_rps14 vs KX931464_rps14	MLWL	0.0170379	0.0166521	1.02317	0.280879	300
Hippeastrum_reticulatum_psbA vs KX931464_psbA	MLWL	NA	0.0894169	0	NA	1059
Hippeastrum_reticulatum_psaB vs KX931464_psaB	MLWL	0.00196068	0.0747328	0.0262359	9.209e-25	2202
Hippeastrum_reticulatum_psaA vs KX931464_psaA	MLWL	0.0022464	0.0666154	0.033722	1.4682e-20	2250
Hippeastrum_reticulatum_ycf3 vs KX931464_ycf3	MLWL	0.0112956	0.0876856	0.128819	5.33512e-05	504
Hippeastrum_reticulatum_rps4 vs KX931464_rps4	MLWL	0.0146355	0.0718014	0.203832	0.000175336	603
Hippeastrum_reticulatum_ndhJ vs KX931464_ndhJ	MLWL	0.00562056	0.0539978	0.104089	0.000426411	474
Hippeastrum_reticulatum_ndhK vs KX931464_ndhK	MLWL	0.00445546	0.0748325	0.0595392	9.48401e-08	639
Hippeastrum_reticulatum_ndhC vs KX931464_ndhC	MLWL	0.0119436	0.0597441	0.199913	0.00498303	360
Hippeastrum_reticulatum_atpE vs KX931464_atpE	MLWL	0.0137593	0.0687148	0.200237	0.0027598	402
Hippeastrum_reticulatum_atpB vs KX931464_atpB	MLWL	0.00705045	0.0934512	0.0754453	8.32533e-17	1485
Hippeastrum_reticulatum_rbcL vs KX931464_rbcL	MLWL	0.007056	0.096381	0.0732095	1.55133e-16	1440
Hippeastrum_reticulatum_matK vs KX931464_matK	MLWL	0.0637303	0.0864573	0.73713	0.120515	1554
Hippeastrum_reticulatum_accD vs KX931464_accD	MLWL	0.0355594	0.106433	0.334102	4.67398e-07	1497
Hippeastrum_reticulatum_psaI vs KX931464_psaI	MLWL	NA	0.10281	0	NA	108
Hippeastrum_reticulatum_ycf4 vs KX931464_ycf4	MLWL	0.00502364	0.0843897	0.0595291	1.55657e-06	552
Hippeastrum_reticulatum_cemA vs KX931464_cemA	MLWL	0.018911	0.0594833	0.317922	0.0067924	687
Hippeastrum_reticulatum_petA vs KX931464_petA	MLWL	0.01054	0.0394619	0.267094	0.00203267	960
Hippeastrum_reticulatum_psbJ vs KX931464_psbJ	MLWL	0.0109893	0.0375589	0.29259	0.0559542	120
Hippeastrum_reticulatum_psbL vs KX931464_psbL	MLWL	NA	0.0546436	0	NA	114
Hippeastrum_reticulatum_psbF vs KX931464_psbF	MLWL	NA	0.0698968	0	NA	117
Hippeastrum_reticulatum_psbE vs KX931464_psbE	MLWL	NA	0.04537	0	NA	249
Hippeastrum_reticulatum_petL vs KX931464_petL	MLWL	NA	0.106093	0	NA	93
Hippeastrum_reticulatum_rps16 vs KX931464_rps16	MLWL	0.0400436	0.072629	0.551345	0.232228	246
Hippeastrum_reticulatum_petG vs KX931464_petG	MLWL	NA	0.106549	0	NA	111
Hippeastrum_reticulatum_psaJ vs KX931464_psaJ	MLWL	0.0232732	0.0795017	0.292738	0.0671105	132
Hippeastrum_reticulatum_rpl33 vs KX931464_rpl33	MLWL	0.00725289	0.0528641	0.137199	0.00905561	198
Hippeastrum_reticulatum_rps18 vs KX931464_rps18	MLWL	0.00973845	0.0214114	0.454825	0.0987494	303
Hippeastrum_reticulatum_rpl20 vs KX931464_rpl20	MLWL	0.0202318	0.0643495	0.314405	0.0346861	351
Hippeastrum_reticulatum_rps12 vs KX931464_rps12-2	MLWL	NA	0.0127666	0	NA	369
Hippeastrum_reticulatum_clpP vs KX931464_clpP	MLWL	0.00883133	0.0753946	0.117135	1.91524e-05	609
Hippeastrum_reticulatum_psbB vs KX931464_psbB	MLWL	0.000961298	0.0983732	0.00977195	1.27478e-24	1524
Hippeastrum_reticulatum_psbT vs KX931464_psbT	MLWL	NA	0.0561914	0	NA	99
Hippeastrum_reticulatum_psbN vs KX931464_psbN	MLWL	NA	0.122999	0	NA	129
Hippeastrum_reticulatum_psbK vs KX931464_psbK	MLWL	0.0234185	0.107305	0.218242	0.0137007	183
Hippeastrum_reticulatum_psbH vs KX931464_psbH	MLWL	NA	0.195797	0	NA	219
Hippeastrum_reticulatum_petB vs KX931464_petB	MLWL	0.000974665	0.0852919	0.0114274	0	645
Hippeastrum_reticulatum_petD vs KX931464_petD	MLWL	0.0056769	0.0887433	0.0639699	7.74921e-07	519
Hippeastrum_reticulatum_rpoA vs KX931464_rpoA	MLWL	0.0226727	0.054107	0.419034	0.0128083	1017
Hippeastrum_reticulatum_rps11 vs KX931464_rps11	MLWL	0.0177262	0.0917347	0.193234	0.000873588	390
Hippeastrum_reticulatum_rpl36 vs KX931464_rpl36	MLWL	0.011116	0.0547744	0.202941	0.033988	111
Hippeastrum_reticulatum_infA vs KX931464_infA	MLWL	0.0327022	0.13791	0.237126	0.00118965	231
Hippeastrum_reticulatum_rps8 vs KX931464_rps8	MLWL	0.00935755	0.0200598	0.466484	0.197469	396
Hippeastrum_reticulatum_rpl14 vs KX931464_rpl14	MLWL	0.00407513	0.0454029	0.0897549	0.00243158	366
Hippeastrum_reticulatum_rpl16 vs KX931464_rpl16	MLWL	0.0235494	0.132261	0.178052	4.29603e-05	405
Hippeastrum_reticulatum_psbI vs KX931464_psbI	MLWL	NA	0.142583	0	NA	108
Hippeastrum_reticulatum_rps3 vs KX931464_rps3	MLWL	0.0139048	0.0715825	0.194249	0.000180832	660
Hippeastrum_reticulatum_rpl22 vs KX931464_rpl22	MLWL	0.0475964	0.148765	0.319943	0.00111849	384
Hippeastrum_reticulatum_rps19 vs KX931464_rps19-2	MLWL	0.016684	0.00798989	2.08813	0.655323	276
Hippeastrum_reticulatum_rpl23 vs KX931464_rpl23-2	MLWL	NA	NA	NA	NA	279
Hippeastrum_reticulatum_ycf2 vs KX931464_ycf2-2	MLWL	0.0135604	0.0119997	1.13006	0.635261	6849
Hippeastrum_reticulatum_ndhB vs KX931464_ndhB-2	MLWL	0.000956406	0.0104316	0.0916839	0.00106316	1530
Hippeastrum_reticulatum_rps7 vs KX931464_rps7-2	MLWL	0.00263092	0.0368506	0.0713943	0.00115045	465
Hippeastrum_reticulatum_rps12-2 vs KX931464_rps12-2	MLWL	NA	0.0127666	0	NA	369
Hippeastrum_reticulatum_ndhF vs KX931464_ndhF	MLWL	0.0319531	0.142606	0.224065	3.02907e-20	2211
Hippeastrum_reticulatum_atpA vs KX931464_atpA	MLWL	0.0145573	0.0829051	0.175589	2.03303e-10	1521
Hippeastrum_reticulatum_rpl32 vs KX931464_rpl32	MLWL	0.026355	0.103535	0.254551	0.0419325	171
Hippeastrum_reticulatum_ccsA vs KX931464_ccsA	MLWL	0.0314116	0.0928732	0.338221	0.000132264	963
Hippeastrum_reticulatum_ndhD vs KX931464_ndhD	MLWL	1.74527	0.814249	2.14341	0	750
Hippeastrum_reticulatum_psaC vs KX931464_psaC	MLWL	NA	0.0476192	0	NA	243
Hippeastrum_reticulatum_ndhE vs KX931464_ndhE	MLWL	0.0136172	0.152752	0.0891458	1.01098e-06	303
Hippeastrum_reticulatum_ndhG vs KX931464_ndhG	MLWL	0.0227658	0.105464	0.215862	8.74755e-05	528
Hippeastrum_reticulatum_ndhI vs KX931464_ndhI	MLWL	0.0100387	0.0841378	0.119313	2.90389e-05	540
Hippeastrum_reticulatum_ndhA vs KX931464_ndhA	MLWL	0.0122735	0.11078	0.110791	1.79036e-13	1095
Hippeastrum_reticulatum_ndhH vs KX931464_ndhH	MLWL	0.0112904	0.114518	0.0985905	1.6505e-15	1179
Hippeastrum_reticulatum_rps15 vs KX931464_rps15	MLWL	0.0240471	0.132703	0.18121	0.000504718	267
Hippeastrum_reticulatum_atpF vs KX931464_atpF	MLWL	0.0238221	0.0597136	0.39894	0.027314	552
Hippeastrum_reticulatum_ycf1 vs KX931464_ycf1	MLWL	0.0682	0.120246	0.56717	5.23282e-09	5277
Hippeastrum_reticulatum_rps7-2 vs KX931464_rps7-2	MLWL	0.00263092	0.0368506	0.0713943	0.00115045	465
Hippeastrum_reticulatum_ndhB-2 vs KX931464_ndhB-2	MLWL	0.000956406	0.0104316	0.0916839	0.00106316	1530
Hippeastrum_reticulatum_ycf2-2 vs KX931464_ycf2-2	MLWL	0.0135604	0.0119997	1.13006	0.635261	6849
Hippeastrum_reticulatum_rpl23-2 vs KX931464_rpl23-2	MLWL	NA	NA	NA	NA	279
Hippeastrum_reticulatum_rps19-2 vs KX931464_rps19-2	MLWL	0.016684	0.00798989	2.08813	0.655323	276
Hippeastrum_reticulatum_atpH vs KX931464_atpH	MLWL	NA	0.0354216	0	NA	243
Hippeastrum_reticulatum_atpI vs KX931464_atpI	MLWL	0.00986274	0.0692813	0.142358	2.03746e-05	741
