# Supplementary material for: Complete chloroplast genomes and comparative analyses of Hippeastrum ‘milady’, Hippeastrum albertii and Hippeastrum reticulatum (Amaryllidaceae)
Source: PLoS One. 2022 Aug 5;17(8):e0271335. doi: 10.1371/journal.pone.0271335 (PMC9355175; doi:10.1371/journal.pone.0271335)
Supplement: S15 Table — (XLSX) [file pone.0271335.s019.xlsx]

## Sheet: Table S15-Hippeastrum_reticulat
Table S15. Ka/Ks ratios of the chloroplast genomes between H. reticulatum and Lycoris radiate.
Sequence	Method	Ka	Ks	Ka/Ks	P-Value(Fisher)	Length
Hippeastrum_reticulatum_rps2 vs MN158120_rps2	MLWL	0.00200729	0.0147241	0.136326	0.00840341	708
Hippeastrum_reticulatum_rpoC2 vs MN158120_rpoC2	MLWL	0.00622189	0.019768	0.314746	0.000200669	4149
Hippeastrum_reticulatum_rpoC1 vs MN158120_rpoC1	MLWL	0.00558155	0.0131916	0.423113	0.0485767	2055
Hippeastrum_reticulatum_rpoB vs MN158120_rpoB	MLWL	0.00315073	0.0144008	0.218788	0.000154919	3210
Hippeastrum_reticulatum_petN vs MN158120_petN	MLWL	NA	NA	NA	NA	87
Hippeastrum_reticulatum_psbM vs MN158120_ycf1	MLWL	NA	NA	NA	NA	102
Hippeastrum_reticulatum_psbD vs MN158120_psbD	MLWL	NA	0.0192248	0	NA	1059
Hippeastrum_reticulatum_psbC vs MN158120_psbC	MLWL	NA	0.0133342	0	NA	1419
Hippeastrum_reticulatum_psbZ vs MN158120_psbZ	MLWL	0.00686939	NA	NA	NA	186
Hippeastrum_reticulatum_rps14 vs MN158120_rps14	MLWL	NA	NA	NA	NA	300
Hippeastrum_reticulatum_psbA vs MN158120_psbA	MLWL	NA	0.0216521	0	NA	1059
Hippeastrum_reticulatum_psaB vs MN158120_psaB	MLWL	0.000641268	0.0109977	0.0583095	5.72854e-05	2202
Hippeastrum_reticulatum_psaA vs MN158120_psaA	MLWL	0.000661874	0.0123966	0.0533914	1.80576e-05	2250
Hippeastrum_reticulatum_ycf3 vs MN158120_ycf3	MLWL	0.00233468	0.0416365	0.0560729	0.0005306	504
Hippeastrum_reticulatum_rps4 vs MN158120_rps4	MLWL	0.00400142	0.0210704	0.189907	0.0146891	603
Hippeastrum_reticulatum_ndhJ vs MN158120_ndhJ	MLWL	0.00254701	0.0258634	0.098479	0.00527393	474
Hippeastrum_reticulatum_ndhK vs MN158120_ndhK	MLWL	0.0020758	0.00658205	0.315373	0.0587018	639
Hippeastrum_reticulatum_ndhC vs MN158120_ndhC	MLWL	0.0116487	0.0426223	0.273301	0.024118	360
Hippeastrum_reticulatum_atpE vs MN158120_atpE	MLWL	NA	0.0135368	0	NA	402
Hippeastrum_reticulatum_atpB vs MN158120_atpB	MLWL	0.00204436	0.0199416	0.102517	9.11691e-05	1494
Hippeastrum_reticulatum_rbcL vs MN158120_rbcL	MLWL	0.00496972	0.0291935	0.170234	0.00016083	1440
Hippeastrum_reticulatum_matK vs MN158120_matK	MLWL	0.0205517	0.0192302	1.06872	0.999959	1560
Hippeastrum_reticulatum_accD vs MN158120_accD	MLWL	0.0148904	0.0353312	0.421453	0.0290156	1491
Hippeastrum_reticulatum_psaI vs MN158120_psaI	MLWL	NA	NA	NA	NA	108
Hippeastrum_reticulatum_ycf4 vs MN158120_ycf4	MLWL	0.00220875	0.0417441	0.0529117	0.00019588	552
Hippeastrum_reticulatum_cemA vs MN158120_cemA	MLWL	0.0109007	0.0232019	0.46982	0.162636	687
Hippeastrum_reticulatum_petA vs MN158120_petA	MLWL	0.00388475	0.00547248	0.709869	0.169432	960
Hippeastrum_reticulatum_psbJ vs MN158120_psbJ	MLWL	0.0109893	NA	NA	NA	120
Hippeastrum_reticulatum_psbL vs MN158120_psbL	MLWL	NA	NA	NA	NA	114
Hippeastrum_reticulatum_psbF vs MN158120_psbF	MLWL	NA	0.0403235	0	NA	117
Hippeastrum_reticulatum_psbE vs MN158120_psbE	MLWL	NA	0.0222487	0	NA	249
Hippeastrum_reticulatum_petL vs MN158120_petL	MLWL	NA	0.0534126	0	NA	93
Hippeastrum_reticulatum_rps16 vs MN158120_rps16	MLWL	0.0103426	0.0218994	0.472277	0.100385	243
Hippeastrum_reticulatum_petG vs MN158120_petG	MLWL	NA	NA	NA	NA	111
Hippeastrum_reticulatum_psaJ vs MN158120_psaJ	MLWL	NA	0.0768229	0	NA	132
Hippeastrum_reticulatum_rpl33 vs MN158120_rpl33	MLWL	NA	0.0314734	0	NA	198
Hippeastrum_reticulatum_rps18 vs MN158120_rps18	MLWL	NA	NA	NA	NA	303
Hippeastrum_reticulatum_rpl20 vs MN158120_rpl20	MLWL	0.0149409	0.0134	1.11499	0.865301	351
Hippeastrum_reticulatum_rps12 vs MN158120_rps12-2	MLWL	NA	0.0127282	0	NA	369
Hippeastrum_reticulatum_clpP vs MN158120_clpP	MLWL	0.00215746	0.00701008	0.307765	0.0566438	609
Hippeastrum_reticulatum_psbB vs MN158120_psbB	MLWL	0.00164779	0.0365152	0.0451261	6.57385e-08	1524
Hippeastrum_reticulatum_psbT vs MN158120_psbT	MLWL	NA	NA	NA	NA	99
Hippeastrum_reticulatum_psbN vs MN158120_psbN	MLWL	NA	0.0397158	0	NA	129
Hippeastrum_reticulatum_psbK vs MN158120_psbK	MLWL	0.00672285	NA	NA	NA	183
Hippeastrum_reticulatum_psbH vs MN158120_psbH	MLWL	0.00581531	0.0920956	0.0631443	0.000515506	219
Hippeastrum_reticulatum_petB vs MN158120_petB	MLWL	NA	0.0220601	0	NA	645
Hippeastrum_reticulatum_petD vs MN158120_petD	MLWL	0.00286355	0.0311603	0.0918974	0.00182148	519
Hippeastrum_reticulatum_rpoA vs MN158120_rpoA	MLWL	0.006937	0.00695251	0.997769	0.589971	1017
Hippeastrum_reticulatum_rps11 vs MN158120_rps11	MLWL	0.00305895	0.0357159	0.0856469	0.00198353	414
Hippeastrum_reticulatum_rpl36 vs MN158120_rpl36	MLWL	NA	0.0544977	0	NA	111
Hippeastrum_reticulatum_infA vs MN158120_infA	MLWL	NA	0.0376387	0	NA	231
Hippeastrum_reticulatum_rps8 vs MN158120_rps8	MLWL	0.00776678	0.00709806	1.09421	0.450187	396
Hippeastrum_reticulatum_rpl14 vs MN158120_rpl14	MLWL	NA	0.0293285	0	NA	366
Hippeastrum_reticulatum_rpl16 vs MN158120_rpl16	MLWL	0.00974674	0.0439322	0.221859	0.00968482	405
Hippeastrum_reticulatum_psbI vs MN158120_psbI	MLWL	NA	NA	NA	NA	108
Hippeastrum_reticulatum_rps3 vs MN158120_rps3	MLWL	0.0063915	0.0441175	0.144875	0.000489076	660
Hippeastrum_reticulatum_rpl22 vs MN158120_rpl22	MLWL	0.00372583	0.0274093	0.135933	0.00962864	384
Hippeastrum_reticulatum_rps19 vs MN158120_rps19	MLWL	NA	NA	NA	NA	207
Hippeastrum_reticulatum_rpl23 vs MN158120_rpl23-2	MLWL	NA	NA	NA	NA	279
Hippeastrum_reticulatum_ycf2 vs MN158120_ycf2-2	MLWL	0.00286128	0.00249431	1.14712	0.993834	6861
Hippeastrum_reticulatum_ndhB vs MN158120_ndhB-2	MLWL	0.00215156	0.00412694	0.521345	0.244734	1530
Hippeastrum_reticulatum_rps7 vs MN158120_rps7-2	MLWL	NA	0.0106319	0	NA	465
Hippeastrum_reticulatum_rps12-2 vs MN158120_rps12-2	MLWL	NA	0.0127282	0	NA	369
Hippeastrum_reticulatum_ndhF vs MN158120_ndhF	MLWL	0.0180021	0.0379968	0.47378	0.00855767	2211
Hippeastrum_reticulatum_atpA vs MN158120_atpA	MLWL	0.00193653	0.0188101	0.102952	0.00010435	1521
Hippeastrum_reticulatum_rpl32 vs MN158120_rpl32	MLWL	NA	0.0664419	0	NA	171
Hippeastrum_reticulatum_ccsA vs MN158120_ccsA	MLWL	0.00868386	0.0189675	0.457829	0.0582655	963
Hippeastrum_reticulatum_ndhD vs MN158120_ndhD	MLWL	NA	NA	NA	NA	714
Hippeastrum_reticulatum_psaC vs MN158120_psaC	MLWL	NA	NA	NA	NA	243
Hippeastrum_reticulatum_ndhE vs MN158120_ndhE	MLWL	0.00405466	NA	NA	NA	303
Hippeastrum_reticulatum_ndhG vs MN158120_ndhG	MLWL	0.00842632	0.0241115	0.349472	0.0410154	528
Hippeastrum_reticulatum_ndhI vs MN158120_ndhI	MLWL	0.0025121	0.0147831	0.16993	0.0181349	540
Hippeastrum_reticulatum_ndhA vs MN158120_ndhA	MLWL	0.00527775	0.0244876	0.215527	0.00217229	1095
Hippeastrum_reticulatum_ndhH vs MN158120_ndhH	MLWL	0.00853695	0.0201374	0.423935	0.0715108	1179
Hippeastrum_reticulatum_rps15 vs MN158120_rps15	MLWL	0.0186761	0.135387	0.137945	0.000455883	267
Hippeastrum_reticulatum_atpF vs MN158120_atpF	MLWL	0.0209293	0.0274899	0.761345	0.600455	408
Hippeastrum_reticulatum_ycf1 vs MN158120_ycf1-2	MLWL	0.0182789	0.0313382	0.583278	0.00479076	5433
Hippeastrum_reticulatum_rps7-2 vs MN158120_rps7-2	MLWL	NA	0.0106319	0	NA	465
Hippeastrum_reticulatum_ndhB-2 vs MN158120_ndhB-2	MLWL	0.00215156	0.00412694	0.521345	0.244734	1530
Hippeastrum_reticulatum_ycf2-2 vs MN158120_ycf2-2	MLWL	0.00286128	0.00249431	1.14712	0.993834	6861
Hippeastrum_reticulatum_rpl23-2 vs MN158120_rpl23-2	MLWL	NA	NA	NA	NA	279
Hippeastrum_reticulatum_rps19-2 vs MN158120_rps19	MLWL	NA	NA	NA	NA	207
Hippeastrum_reticulatum_atpH vs MN158120_atpH	MLWL	NA	0.0354216	0	NA	243
Hippeastrum_reticulatum_atpI vs MN158120_atpI	MLWL	NA	0.0184169	0	NA	441
