# Supplementary material for: Complete chloroplast genomes and comparative analyses of Hippeastrum ‘milady’, Hippeastrum albertii and Hippeastrum reticulatum (Amaryllidaceae)
Source: PLoS One. 2022 Aug 5;17(8):e0271335. doi: 10.1371/journal.pone.0271335 (PMC9355175; doi:10.1371/journal.pone.0271335)
Supplement: S16 Table — (XLSX) [file pone.0271335.s020.xlsx]

## Sheet: Table S-Hippeastrum_reticulatum
Table S16. Ka/Ks ratios of the chloroplast genomes between H. reticulatum and Agave attenuate.
Sequence	Method	Ka	Ks	Ka/Ks	P-Value(Fisher)	Length
Hippeastrum_reticulatum_rps2 vs NC_032696_rps2	MLWL	0.00626447	0.0706004	0.0887314	2.69363e-06	708
Hippeastrum_reticulatum_rpoC2 vs NC_032696_rpoC2	MLWL	0.0184267	0.088321	0.208634	8.25765e-24	4140
Hippeastrum_reticulatum_rpoC1 vs NC_032696_rpoC1	MLWL	0.015496	0.0673007	0.23025	1.43182e-09	2040
Hippeastrum_reticulatum_rpoB vs NC_032696_rpoB	MLWL	0.0120756	0.0634652	0.190271	3.15942e-15	3204
Hippeastrum_reticulatum_petN vs NC_032696_petN	MLWL	NA	0.055994	0	NA	87
Hippeastrum_reticulatum_psbM vs NC_032696_psbM	MLWL	NA	0.109627	0	NA	102
Hippeastrum_reticulatum_psbD vs NC_032696_psbD	MLWL	NA	0.0651341	0	NA	1059
Hippeastrum_reticulatum_psbC vs NC_032696_psbC	MLWL	0.0010531	0.0735072	0.0143265	2.63692e-17	1419
Hippeastrum_reticulatum_psbZ vs NC_032696_psbZ	MLWL	0.00690703	0.0258023	0.26769	0.0476807	186
Hippeastrum_reticulatum_rps14 vs NC_032696_rps14	MLWL	0.0178115	0.0288071	0.618305	0.16082	300
Hippeastrum_reticulatum_psbA vs NC_032696_psbA	MLWL	NA	0.0864851	0	NA	1059
Hippeastrum_reticulatum_psaB vs NC_032696_psaB	MLWL	0.00193863	0.0801789	0.0241788	3.8658e-26	2202
Hippeastrum_reticulatum_psaA vs NC_032696_psaA	MLWL	0.00289338	0.0664973	0.0435113	1.55381e-19	2250
Hippeastrum_reticulatum_ycf3 vs NC_032696_ycf3	MLWL	0.0112956	0.0876856	0.128819	5.33512e-05	504
Hippeastrum_reticulatum_rps4 vs NC_032696_rps4	MLWL	0.0166074	0.0757221	0.21932	0.000222884	603
Hippeastrum_reticulatum_ndhJ vs NC_032696_ndhJ	MLWL	0.00562056	0.0539978	0.104089	0.000426411	474
Hippeastrum_reticulatum_ndhK vs NC_032696_ndhK	MLWL	0.0155204	0.0810263	0.191548	1.43025e-05	708
Hippeastrum_reticulatum_ndhC vs NC_032696_ndhC	MLWL	0.0119436	0.0597441	0.199913	0.00498303	360
Hippeastrum_reticulatum_atpE vs NC_032696_atpE	MLWL	0.0139516	0.0762018	0.183087	0.00146234	402
Hippeastrum_reticulatum_atpB vs NC_032696_atpB	MLWL	0.00705045	0.0934512	0.0754453	8.32533e-17	1485
Hippeastrum_reticulatum_rbcL vs NC_032696_rbcL	MLWL	0.00608094	0.0949975	0.0640115	5.04833e-17	1440
Hippeastrum_reticulatum_matK vs NC_032696_matK	MLWL	0.0626321	0.0868362	0.721267	0.0939854	1554
Hippeastrum_reticulatum_accD vs NC_032696_accD	MLWL	0.0339108	0.110473	0.30696	6.25306e-08	1497
Hippeastrum_reticulatum_psaI vs NC_032696_psaI	MLWL	NA	0.10281	0	NA	108
Hippeastrum_reticulatum_ycf4 vs NC_032696_ycf4	MLWL	0.00502364	0.0843897	0.0595291	1.55657e-06	552
Hippeastrum_reticulatum_cemA vs NC_032696_cemA	MLWL	0.018911	0.0594833	0.317922	0.0067924	687
Hippeastrum_reticulatum_petA vs NC_032696_petA	MLWL	0.01054	0.0394619	0.267094	0.00203267	960
Hippeastrum_reticulatum_psbJ vs NC_032696_psbJ	MLWL	0.0109893	0.0375589	0.29259	0.0559542	120
Hippeastrum_reticulatum_psbL vs NC_032696_psbL	MLWL	NA	0.0546436	0	NA	114
Hippeastrum_reticulatum_psbF vs NC_032696_psbF	MLWL	0.0122412	0.0623836	0.196225	0.0288768	117
Hippeastrum_reticulatum_psbE vs NC_032696_psbE	MLWL	NA	0.04537	0	NA	249
Hippeastrum_reticulatum_petL vs NC_032696_petL	MLWL	NA	0.106093	0	NA	93
Hippeastrum_reticulatum_rps16 vs NC_032696_rps16	MLWL	0.033035	0.0730287	0.452356	0.1181	246
Hippeastrum_reticulatum_petG vs NC_032696_petG	MLWL	NA	0.106549	0	NA	111
Hippeastrum_reticulatum_psaJ vs NC_032696_psaJ	MLWL	0.0232732	0.0795017	0.292738	0.0671105	132
Hippeastrum_reticulatum_rpl33 vs NC_032696_rpl33	MLWL	0.00725289	0.0528641	0.137199	0.00905561	198
Hippeastrum_reticulatum_rps18 vs NC_032696_rps18	MLWL	0.00973845	0.0214114	0.454825	0.0987494	303
Hippeastrum_reticulatum_rpl20 vs NC_032696_rpl20	MLWL	0.0249437	0.0726547	0.343319	0.0219087	351
Hippeastrum_reticulatum_rps12 vs NC_032696_rps12-2	MLWL	NA	0.0127666	0	NA	369
Hippeastrum_reticulatum_clpP vs NC_032696_clpP	MLWL	0.00677394	0.0770264	0.0879431	4.22294e-06	609
Hippeastrum_reticulatum_psbB vs NC_032696_psbB	MLWL	0.000958987	0.0939514	0.0102073	2.86105e-24	1524
Hippeastrum_reticulatum_psbT vs NC_032696_psbT	MLWL	NA	0.0561914	0	NA	99
Hippeastrum_reticulatum_psbN vs NC_032696_psbN	MLWL	NA	0.122999	0	NA	129
Hippeastrum_reticulatum_psbK vs NC_032696_psbK	MLWL	0.0234185	0.107305	0.218242	0.0137007	183
Hippeastrum_reticulatum_psbH vs NC_032696_psbH	MLWL	NA	0.167424	0	NA	219
Hippeastrum_reticulatum_petB vs NC_032696_petB	MLWL	0.000974665	0.0943013	0.0103356	0	645
Hippeastrum_reticulatum_petD vs NC_032696_petD	MLWL	0.0056769	0.0887433	0.0639699	7.74921e-07	519
Hippeastrum_reticulatum_rpoA vs NC_032696_rpoA	MLWL	0.0226727	0.054107	0.419034	0.0128083	1017
Hippeastrum_reticulatum_rps11 vs NC_032696_rps11	MLWL	0.0177262	0.0917347	0.193234	0.000873588	390
Hippeastrum_reticulatum_rpl36 vs NC_032696_rpl36	MLWL	0.011116	0.0547744	0.202941	0.033988	111
Hippeastrum_reticulatum_infA vs NC_032696_infA	MLWL	0.0258557	0.139537	0.185297	0.000381973	231
Hippeastrum_reticulatum_rps8 vs NC_032696_rps8	MLWL	0.00935755	0.0200598	0.466484	0.197469	396
Hippeastrum_reticulatum_rpl14 vs NC_032696_rpl14	MLWL	0.00407513	0.0454029	0.0897549	0.00243158	366
Hippeastrum_reticulatum_rpl16 vs NC_032696_rpl16	MLWL	0.0237303	0.142575	0.16644	3.64081e-06	405
Hippeastrum_reticulatum_psbI vs NC_032696_psbI	MLWL	NA	0.142583	0	NA	108
Hippeastrum_reticulatum_rps3 vs NC_032696_rps3	MLWL	0.0115003	0.0671541	0.171253	0.000125278	660
Hippeastrum_reticulatum_rpl22 vs NC_032696_rpl22	MLWL	0.0440637	0.143093	0.307937	0.00149183	378
Hippeastrum_reticulatum_rps19 vs NC_032696_rps19-2	MLWL	0.016684	0.00798989	2.08813	0.655323	276
Hippeastrum_reticulatum_rpl23 vs NC_032696_rpl23-2	MLWL	NA	NA	NA	NA	279
Hippeastrum_reticulatum_ycf2 vs NC_032696_ycf2-2	MLWL	0.0135724	0.0120103	1.13007	0.635263	6843
Hippeastrum_reticulatum_ndhB vs NC_032696_ndhB-2	MLWL	0.000956406	0.0104316	0.0916839	0.00106316	1530
Hippeastrum_reticulatum_rps7 vs NC_032696_rps7-2	MLWL	0.00263092	0.0368506	0.0713943	0.00115045	465
Hippeastrum_reticulatum_rps12-2 vs NC_032696_rps12-2	MLWL	NA	0.0127666	0	NA	369
Hippeastrum_reticulatum_ndhF vs NC_032696_ndhF	MLWL	0.0319457	0.142689	0.223884	2.93164e-20	2211
Hippeastrum_reticulatum_atpA vs NC_032696_atpA	MLWL	0.0145573	0.0827436	0.175932	1.89099e-10	1521
Hippeastrum_reticulatum_rpl32 vs NC_032696_rpl32	MLWL	0.026355	0.103535	0.254551	0.0419325	171
Hippeastrum_reticulatum_ccsA vs NC_032696_ccsA	MLWL	0.0312012	0.0989257	0.3154	3.6118e-05	963
Hippeastrum_reticulatum_ndhD vs NC_032696_ndhD	MLWL	1.74527	0.814249	2.14341	0	750
Hippeastrum_reticulatum_psaC vs NC_032696_psaC	MLWL	NA	0.0476192	0	NA	243
Hippeastrum_reticulatum_ndhE vs NC_032696_ndhE	MLWL	0.0136172	0.152752	0.0891458	1.01098e-06	303
Hippeastrum_reticulatum_ndhG vs NC_032696_ndhG	MLWL	0.0227658	0.105464	0.215862	8.74755e-05	528
Hippeastrum_reticulatum_ndhI vs NC_032696_ndhI	MLWL	0.0101304	0.0904239	0.112032	1.55239e-05	540
Hippeastrum_reticulatum_ndhA vs NC_032696_ndhA	MLWL	0.01358	0.106914	0.127019	1.43764e-11	1089
Hippeastrum_reticulatum_ndhH vs NC_032696_ndhH	MLWL	0.0113034	0.117541	0.0961649	9.19968e-16	1179
Hippeastrum_reticulatum_rps15 vs NC_032696_rps15	MLWL	0.030383	0.131733	0.230641	0.00146584	267
Hippeastrum_reticulatum_atpF vs NC_032696_atpF	MLWL	0.0207929	0.0542376	0.383366	0.0176483	552
Hippeastrum_reticulatum_ycf1 vs NC_032696_ycf1	MLWL	0.0679044	0.118572	0.572683	1.2668e-08	5277
Hippeastrum_reticulatum_rps7-2 vs NC_032696_rps7-2	MLWL	0.00263092	0.0368506	0.0713943	0.00115045	465
Hippeastrum_reticulatum_ndhB-2 vs NC_032696_ndhB-2	MLWL	0.000956406	0.0104316	0.0916839	0.00106316	1530
Hippeastrum_reticulatum_ycf2-2 vs NC_032696_ycf2-2	MLWL	0.0135724	0.0120103	1.13007	0.635263	6843
Hippeastrum_reticulatum_rpl23-2 vs NC_032696_rpl23-2	MLWL	NA	NA	NA	NA	279
Hippeastrum_reticulatum_rps19-2 vs NC_032696_rps19-2	MLWL	0.016684	0.00798989	2.08813	0.655323	276
Hippeastrum_reticulatum_atpH vs NC_032696_atpH	MLWL	NA	0.0542799	0	NA	243
Hippeastrum_reticulatum_atpI vs NC_032696_atpI	MLWL	0.00989571	0.0735631	0.13452	1.14612e-06	741
