# Supplementary material for: Complete chloroplast genomes and comparative analyses of Hippeastrum ‘milady’, Hippeastrum albertii and Hippeastrum reticulatum (Amaryllidaceae)
Source: PLoS One. 2022 Aug 5;17(8):e0271335. doi: 10.1371/journal.pone.0271335 (PMC9355175; doi:10.1371/journal.pone.0271335)
Supplement: S17 Table — (XLSX) [file pone.0271335.s021.xlsx]

## Sheet: Table S-Hippeastrum_reticulatum
Table S17. Ka/Ks ratios of the chloroplast genomes between H. reticulatum and Agapanthus coddii.
Sequence	Method	Ka	Ks	Ka/Ks	P-Value(Fisher)	Length
Hippeastrum_reticulatum_rps2 vs NC_035971_rps2	MLWL	0.00820147	0.0741127	0.110662	5.88607e-07	708
Hippeastrum_reticulatum_rpoC2 vs NC_035971_rpoC2	MLWL	0.0244078	0.0784674	0.311057	5.96463e-14	4098
Hippeastrum_reticulatum_rpoC1 vs NC_035971_rpoC1	MLWL	0.00998778	0.0484746	0.206042	4.33484e-08	2055
Hippeastrum_reticulatum_rpoB vs NC_035971_rpoB	MLWL	0.010853	0.0545535	0.198943	9.46683e-13	3210
Hippeastrum_reticulatum_petN vs NC_035971_petN	MLWL	NA	NA	NA	NA	87
Hippeastrum_reticulatum_psbM vs NC_035971_psbM	MLWL	NA	0.0511484	0	NA	102
Hippeastrum_reticulatum_psbD vs NC_035971_psbD	MLWL	0.00419549	0.0588444	0.071298	4.26467e-09	1059
Hippeastrum_reticulatum_psbC vs NC_035971_psbC	MLWL	NA	0.0440426	0	NA	1419
Hippeastrum_reticulatum_psbZ vs NC_035971_psbZ	MLWL	0.0138941	0.0521003	0.266679	0.0336821	186
Hippeastrum_reticulatum_rps14 vs NC_035971_rps14	MLWL	0.00792582	0.0462098	0.171518	0.0123849	300
Hippeastrum_reticulatum_psbA vs NC_035971_psbA	MLWL	NA	0.0834551	0	NA	1059
Hippeastrum_reticulatum_psaB vs NC_035971_psaB	MLWL	0.000663887	0.057228	0.0116007	5.63196e-20	2202
Hippeastrum_reticulatum_psaA vs NC_035971_psaA	MLWL	0.00251534	0.0642228	0.0391658	3.62327e-20	2250
Hippeastrum_reticulatum_ycf3 vs NC_035971_ycf3	MLWL	0.0145852	0.0742943	0.196316	0.000598626	504
Hippeastrum_reticulatum_rps4 vs NC_035971_rps4	MLWL	0.0147154	0.0564133	0.26085	0.00641627	603
Hippeastrum_reticulatum_ndhJ vs NC_035971_ndhJ	MLWL	0.006104	0.0658897	0.0926397	9.94816e-05	474
Hippeastrum_reticulatum_ndhK vs NC_035971_ndhK	MLWL	0.0102601	0.0714158	0.143667	8.94064e-06	708
Hippeastrum_reticulatum_ndhC vs NC_035971_ndhC	MLWL	0.0185948	0.0867626	0.214318	0.00285867	360
Hippeastrum_reticulatum_atpE vs NC_035971_atpE	MLWL	0.00345715	0.0461822	0.0748591	0.000571278	402
Hippeastrum_reticulatum_atpB vs NC_035971_atpB	MLWL	0.00302696	0.06131	0.0493713	1.08966e-12	1494
Hippeastrum_reticulatum_rbcL vs NC_035971_rbcL	MLWL	0.00772619	0.0602254	0.128288	3.07175e-09	1461
Hippeastrum_reticulatum_matK vs NC_035971_matK	MLWL	0.0589866	0.0733822	0.803827	0.267333	1560
Hippeastrum_reticulatum_accD vs NC_035971_accD	MLWL	0.0266437	0.0571848	0.465923	0.00683352	1467
Hippeastrum_reticulatum_psaI vs NC_035971_psaI	MLWL	NA	0.048184	0	NA	108
Hippeastrum_reticulatum_ycf4 vs NC_035971_ycf4	MLWL	0.00665744	0.0969397	0.0686761	1.88447e-06	552
Hippeastrum_reticulatum_cemA vs NC_035971_cemA	MLWL	0.0226552	0.0978741	0.231473	9.94636e-06	687
Hippeastrum_reticulatum_petA vs NC_035971_petA	MLWL	0.00943403	0.046272	0.203882	0.000262033	960
Hippeastrum_reticulatum_psbJ vs NC_035971_psbJ	MLWL	0.0109893	0.0755676	0.145424	0.0135707	120
Hippeastrum_reticulatum_psbL vs NC_035971_psbL	MLWL	0.0107183	NA	NA	NA	114
Hippeastrum_reticulatum_psbF vs NC_035971_psbF	MLWL	0.0116887	0.0346571	0.337267	0.0704139	117
Hippeastrum_reticulatum_psbE vs NC_035971_psbE	MLWL	NA	0.0463252	0	NA	249
Hippeastrum_reticulatum_petL vs NC_035971_petL	MLWL	0.0148257	0.0438578	0.338039	0.0735164	93
Hippeastrum_reticulatum_rps16 vs NC_035971_rps16	MLWL	0.0254377	0.0571383	0.445195	0.0817142	234
Hippeastrum_reticulatum_petG vs NC_035971_petG	MLWL	NA	0.0494561	0	NA	111
Hippeastrum_reticulatum_psaJ vs NC_035971_psaJ	MLWL	0.0439294	0.149971	0.292919	0.0323286	132
Hippeastrum_reticulatum_rpl33 vs NC_035971_rpl33	MLWL	0.00696742	0.0401565	0.173507	0.023174	198
Hippeastrum_reticulatum_rps18 vs NC_035971_rps18	MLWL	0.00400434	0.0198402	0.201829	0.0302183	303
Hippeastrum_reticulatum_rpl20 vs NC_035971_rpl20	MLWL	0.0430044	0.076253	0.56397	0.212805	351
Hippeastrum_reticulatum_rps12 vs NC_035971_rps12-2	MLWL	NA	0.0258994	0	NA	369
Hippeastrum_reticulatum_clpP vs NC_035971_clpP	MLWL	0.00685925	0.0236118	0.290501	0.022581	612
Hippeastrum_reticulatum_psbB vs NC_035971_psbB	MLWL	0.00475205	0.0678295	0.0700587	1.1654e-12	1524
Hippeastrum_reticulatum_psbT vs NC_035971_psbT	MLWL	NA	0.181088	0	NA	99
Hippeastrum_reticulatum_psbN vs NC_035971_psbN	MLWL	NA	0.0840345	0	NA	129
Hippeastrum_reticulatum_psbK vs NC_035971_psbK	MLWL	0.0626695	0.0446519	1.40351	0.696858	183
Hippeastrum_reticulatum_psbH vs NC_035971_psbH	MLWL	0.00582877	0.116224	0.050151	0.000143338	219
Hippeastrum_reticulatum_petB vs NC_035971_petB	MLWL	0.000974665	0.0852919	0.0114274	0	645
Hippeastrum_reticulatum_petD vs NC_035971_petD	MLWL	0.0170377	0.0772923	0.220433	0.000351543	519
Hippeastrum_reticulatum_rpoA vs NC_035971_rpoA	MLWL	0.0206506	0.0499531	0.4134	0.0142177	1017
Hippeastrum_reticulatum_rps11 vs NC_035971_rps11	MLWL	0.0104537	0.0860088	0.121543	0.000145722	414
Hippeastrum_reticulatum_rpl36 vs NC_035971_rpl36	MLWL	NA	0.227646	0	NA	111
Hippeastrum_reticulatum_infA vs NC_035971_infA	MLWL	NA	0.0591467	0	NA	231
Hippeastrum_reticulatum_rps8 vs NC_035971_rps8	MLWL	0.0237761	0.0537677	0.4422	0.0537084	396
Hippeastrum_reticulatum_rpl14 vs NC_035971_rpl14	MLWL	0.00339762	0.105755	0.0321273	3.67519e-06	366
Hippeastrum_reticulatum_rpl16 vs NC_035971_rpl16	MLWL	0.0243762	0.173363	0.140608	2.00252e-07	405
Hippeastrum_reticulatum_psbI vs NC_035971_psbI	MLWL	NA	0.208439	0	NA	108
Hippeastrum_reticulatum_rps3 vs NC_035971_rps3	MLWL	0.0191519	0.113771	0.168337	4.97044e-07	660
Hippeastrum_reticulatum_rpl22 vs NC_035971_rpl22	MLWL	0.0417252	0.172045	0.242524	2.08168e-05	384
Hippeastrum_reticulatum_rps19 vs NC_035971_rps19-2	MLWL	0.00497359	0.027704	0.179526	0.0200007	276
Hippeastrum_reticulatum_rpl23 vs NC_035971_rpl23-2	MLWL	NA	NA	NA	NA	279
Hippeastrum_reticulatum_ycf2 vs NC_035971_ycf2-2	MLWL	0.0141138	0.0104203	1.35445	0.280503	6852
Hippeastrum_reticulatum_ndhB vs NC_035971_ndhB-2	MLWL	0.0028726	0.0062442	0.460043	0.0847378	1530
Hippeastrum_reticulatum_rps7 vs NC_035971_rps7-2	MLWL	0.00287445	0.0264405	0.108714	0.00419037	465
Hippeastrum_reticulatum_rps12-2 vs NC_035971_rps12-2	MLWL	NA	0.0258994	0	NA	369
Hippeastrum_reticulatum_ndhF vs NC_035971_ndhF	MLWL	0.045078	0.117477	0.383718	5.10938e-09	2211
Hippeastrum_reticulatum_atpA vs NC_035971_atpA	MLWL	0.00388858	0.0672117	0.0578557	3.31107e-13	1521
Hippeastrum_reticulatum_rpl32 vs NC_035971_rpl32	MLWL	NA	0.0691512	0	NA	171
Hippeastrum_reticulatum_ccsA vs NC_035971_ccsA	MLWL	0.0207383	0.0734884	0.282198	0.000158293	963
Hippeastrum_reticulatum_ndhD vs NC_035971_ndhD	MLWL	0.023665	0.134421	0.176051	9.88129e-16	1503
Hippeastrum_reticulatum_psaC vs NC_035971_psaC	MLWL	NA	0.12061	0	NA	243
Hippeastrum_reticulatum_ndhE vs NC_035971_ndhE	MLWL	0.0048441	0.126882	0.038178	2.34329e-07	303
Hippeastrum_reticulatum_ndhG vs NC_035971_ndhG	MLWL	0.0135534	0.0772617	0.175422	7.16574e-05	528
Hippeastrum_reticulatum_ndhI vs NC_035971_ndhI	MLWL	0.0132973	0.0667911	0.199087	0.000958458	540
Hippeastrum_reticulatum_ndhA vs NC_035971_ndhA	MLWL	0.0120743	0.103948	0.116157	6.88868e-12	1095
Hippeastrum_reticulatum_ndhH vs NC_035971_ndhH	MLWL	0.00741586	0.0889019	0.0834163	1.33419e-12	1179
Hippeastrum_reticulatum_rps15 vs NC_035971_rps15	MLWL	0.0317287	0.130042	0.243988	0.00213629	267
Hippeastrum_reticulatum_atpF vs NC_035971_atpF	MLWL	0.00972434	0.0847502	0.114741	1.85385e-05	552
Hippeastrum_reticulatum_ycf1 vs NC_035971_ycf1	MLWL	0.0640809	0.125022	0.512559	3.12111e-11	5238
Hippeastrum_reticulatum_rps7-2 vs NC_035971_rps7-2	MLWL	0.00287445	0.0264405	0.108714	0.00419037	465
Hippeastrum_reticulatum_ndhB-2 vs NC_035971_ndhB-2	MLWL	0.0028726	0.0062442	0.460043	0.0847378	1530
Hippeastrum_reticulatum_ycf2-2 vs NC_035971_ycf2-2	MLWL	0.0141138	0.0104203	1.35445	0.280503	6852
Hippeastrum_reticulatum_rpl23-2 vs NC_035971_rpl23-2	MLWL	NA	NA	NA	NA	279
Hippeastrum_reticulatum_rps19-2 vs NC_035971_rps19-2	MLWL	0.00497359	0.027704	0.179526	0.0200007	276
Hippeastrum_reticulatum_atpH vs NC_035971_atpH	MLWL	NA	0.0354216	0	NA	243
Hippeastrum_reticulatum_atpI vs NC_035971_atpI	MLWL	0.00380984	0.0586376	0.0649726	2.02002e-06	741
