# Supplementary material for: Complete chloroplast genomes and comparative analyses of Hippeastrum ‘milady’, Hippeastrum albertii and Hippeastrum reticulatum (Amaryllidaceae)
Source: PLoS One. 2022 Aug 5;17(8):e0271335. doi: 10.1371/journal.pone.0271335 (PMC9355175; doi:10.1371/journal.pone.0271335)
Supplement: S18 Table — (XLSX) [file pone.0271335.s022.xlsx]

## Sheet: Table S-Hippeastrum_reticulatum
Table S18. Ka/Ks ratios of the chloroplast genomes between H. reticulatum and Narcissus poeticus.
Sequence	Method	Ka	Ks	Ka/Ks	P-Value(Fisher)	Length
Hippeastrum_reticulatum_rps2 vs NC_039825_rps2	MLWL	0.00200786	0.0147122	0.136476	0.00842098	708
Hippeastrum_reticulatum_rpoC2 vs NC_039825_rpoC2	MLWL	0.0113354	0.0358308	0.316358	8.24752e-07	4149
Hippeastrum_reticulatum_rpoC1 vs NC_039825_rpoC1	MLWL	0.0128995	0.0371019	0.347677	0.00089031	2046
Hippeastrum_reticulatum_rpoB vs NC_039825_rpoB	MLWL	0.00664895	0.0204933	0.324444	0.000801647	3210
Hippeastrum_reticulatum_petN vs NC_039825_petN	MLWL	NA	NA	NA	NA	87
Hippeastrum_reticulatum_psbM vs NC_039825_psbM	MLWL	NA	NA	NA	NA	102
Hippeastrum_reticulatum_psbD vs NC_039825_psbD	MLWL	NA	0.0325121	0	NA	1059
Hippeastrum_reticulatum_psbC vs NC_039825_psbC	MLWL	0.00100199	0.0242381	0.0413395	2.18722e-06	1419
Hippeastrum_reticulatum_psbZ vs NC_039825_psbZ	MLWL	0.00704635	NA	NA	NA	186
Hippeastrum_reticulatum_rps14 vs NC_039825_rps14	MLWL	0.0040842	NA	NA	NA	300
Hippeastrum_reticulatum_psbA vs NC_039825_psbA	MLWL	0.00138748	0.0243572	0.0569639	5.14151e-05	1059
Hippeastrum_reticulatum_psaB vs NC_039825_psaB	MLWL	0.00187853	0.0218839	0.0858405	1.10575e-06	2202
Hippeastrum_reticulatum_psaA vs NC_039825_psaA	MLWL	0.000669722	0.0203274	0.0329467	5.38819e-08	2250
Hippeastrum_reticulatum_ycf3 vs NC_039825_ycf3	MLWL	0.00782201	0.0354773	0.220479	0.0107237	504
Hippeastrum_reticulatum_rps4 vs NC_039825_rps4	MLWL	0.00414745	0.0358503	0.115688	0.00132114	603
Hippeastrum_reticulatum_ndhJ vs NC_039825_ndhJ	MLWL	NA	0.042418	0	NA	474
Hippeastrum_reticulatum_ndhK vs NC_039825_ndhK	MLWL	0.0149508	0.0121158	1.23399	0.935801	708
Hippeastrum_reticulatum_ndhC vs NC_039825_ndhC	MLWL	0.00797767	0.0297181	0.268445	0.034622	360
Hippeastrum_reticulatum_atpE vs NC_039825_atpE	MLWL	0.00757483	0.0460026	0.164661	0.00367864	402
Hippeastrum_reticulatum_atpB vs NC_039825_atpB	MLWL	0.00399528	0.031453	0.127024	8.67679e-06	1494
Hippeastrum_reticulatum_rbcL vs NC_039825_rbcL	MLWL	0.00395348	0.0395954	0.0998469	1.07802e-06	1440
Hippeastrum_reticulatum_matK vs NC_039825_matK	MLWL	0.0261556	0.0289614	0.903118	0.709128	1560
Hippeastrum_reticulatum_accD vs NC_039825_accD	MLWL	0.0147723	0.0284909	0.518492	0.0646025	1455
Hippeastrum_reticulatum_psaI vs NC_039825_psaI	MLWL	NA	NA	NA	NA	108
Hippeastrum_reticulatum_ycf4 vs NC_039825_ycf4	MLWL	0.00764274	0.0326564	0.234035	0.00938557	552
Hippeastrum_reticulatum_petA vs NC_039825_petA	MLWL	0.00789099	0.0225035	0.350657	0.0630922	960
Hippeastrum_reticulatum_psbJ vs NC_039825_psbJ	MLWL	0.0109893	NA	NA	NA	120
Hippeastrum_reticulatum_psbL vs NC_039825_psbL	MLWL	NA	0.0535554	0	NA	114
Hippeastrum_reticulatum_psbF vs NC_039825_psbF	MLWL	NA	0.0403235	0	NA	117
Hippeastrum_reticulatum_psbE vs NC_039825_psbE	MLWL	NA	0.04537	0	NA	249
Hippeastrum_reticulatum_petL vs NC_039825_petL	MLWL	NA	0.10831	0	NA	93
Hippeastrum_reticulatum_rps16 vs NC_039825_rps16	MLWL	0.0102476	0.0679966	0.150707	0.00783385	246
Hippeastrum_reticulatum_petG vs NC_039825_petG	MLWL	NA	NA	NA	NA	111
Hippeastrum_reticulatum_psaJ vs NC_039825_psaJ	MLWL	NA	0.0365796	0	NA	132
Hippeastrum_reticulatum_rpl33 vs NC_039825_rpl33	MLWL	0.00607321	NA	NA	NA	198
Hippeastrum_reticulatum_rps18 vs NC_039825_rps18	MLWL	NA	0.0392627	0	NA	303
Hippeastrum_reticulatum_rpl20 vs NC_039825_rpl20	MLWL	0.0211243	0.0175726	1.20212	0.870261	351
Hippeastrum_reticulatum_rps12 vs NC_039825_rps12-2	MLWL	NA	NA	NA	NA	369
Hippeastrum_reticulatum_clpP vs NC_039825_clpP	MLWL	NA	0.0255653	0	NA	609
Hippeastrum_reticulatum_psbB vs NC_039825_psbB	MLWL	0.000988903	0.0280744	0.0352243	1.81405e-07	1524
Hippeastrum_reticulatum_psbT vs NC_039825_psbT	MLWL	NA	NA	NA	NA	99
Hippeastrum_reticulatum_psbN vs NC_039825_psbN	MLWL	0.00984822	0.0397158	0.247967	0.0427384	129
Hippeastrum_reticulatum_psbK vs NC_039825_psbK	MLWL	0.0340746	0.0319715	1.06578	0.302542	183
Hippeastrum_reticulatum_psbH vs NC_039825_psbH	MLWL	0.0058323	0.0910659	0.0640448	0.000543725	219
Hippeastrum_reticulatum_petB vs NC_039825_petB	MLWL	NA	0.031403	0	NA	645
Hippeastrum_reticulatum_petD vs NC_039825_petD	MLWL	0.00288672	0.036538	0.0790059	0.000685953	519
Hippeastrum_reticulatum_rpoA vs NC_039825_rpoA	MLWL	0.0141403	0.031381	0.4506	0.076268	1011
Hippeastrum_reticulatum_rps11 vs NC_039825_rps11	MLWL	0.0101114	0.0634578	0.15934	0.00108391	414
Hippeastrum_reticulatum_rpl36 vs NC_039825_rpl36	MLWL	0.0226013	0.0544977	0.41472	0.0898026	111
Hippeastrum_reticulatum_infA vs NC_039825_infA	MLWL	NA	0.0374325	0	NA	231
Hippeastrum_reticulatum_rps8 vs NC_039825_rps8	MLWL	0.0136894	0.0100489	1.36229	0.776158	396
Hippeastrum_reticulatum_rpl14 vs NC_039825_rpl14	MLWL	0.0110096	0.0593405	0.185533	0.00418958	366
Hippeastrum_reticulatum_rpl16 vs NC_039825_rpl16	MLWL	0.0115953	0.0570543	0.203233	0.0106862	405
Hippeastrum_reticulatum_psbI vs NC_039825_psbI	MLWL	NA	NA	NA	NA	108
Hippeastrum_reticulatum_rps3 vs NC_039825_rps3	MLWL	0.0147317	0.0706942	0.208386	0.000308856	660
Hippeastrum_reticulatum_rpl22 vs NC_039825_rpl22	MLWL	0.0137139	0.0230947	0.59381	0.146293	384
Hippeastrum_reticulatum_rps19 vs NC_039825_rps19-2	MLWL	NA	NA	NA	NA	276
Hippeastrum_reticulatum_rpl23 vs NC_039825_rpl23-2	MLWL	NA	NA	NA	NA	279
Hippeastrum_reticulatum_ycf2 vs NC_039825_ycf2-2	MLWL	0.00420799	0.00781894	0.538179	0.077317	6861
Hippeastrum_reticulatum_ndhB vs NC_039825_ndhB-2	MLWL	0.000812244	0.00674589	0.120406	0.0074012	1530
Hippeastrum_reticulatum_rps7 vs NC_039825_rps7-2	MLWL	NA	0.0106319	0	NA	465
Hippeastrum_reticulatum_rps12-2 vs NC_039825_rps12-2	MLWL	NA	NA	NA	NA	369
Hippeastrum_reticulatum_ndhF vs NC_039825_ndhF	MLWL	0.0187278	0.057085	0.328068	3.35927e-06	2211
Hippeastrum_reticulatum_atpA vs NC_039825_atpA	MLWL	0.000930467	0.0298691	0.0311515	6.55047e-08	1521
Hippeastrum_reticulatum_rpl32 vs NC_039825_rpl32	MLWL	0.0080472	0.0454603	0.177016	0.0203952	171
Hippeastrum_reticulatum_ccsA vs NC_039825_ccsA	MLWL	0.0134348	0.0178127	0.754225	0.372823	963
Hippeastrum_reticulatum_ndhD vs NC_039825_ndhD	MLWL	2.10706	NA	NA	NA	747
Hippeastrum_reticulatum_psaC vs NC_039825_psaC	MLWL	NA	0.022902	0	NA	243
Hippeastrum_reticulatum_ndhE vs NC_039825_ndhE	MLWL	0.00405466	NA	NA	NA	303
Hippeastrum_reticulatum_ndhG vs NC_039825_ndhG	MLWL	0.01112	0.0439831	0.252825	0.0066717	528
Hippeastrum_reticulatum_ndhI vs NC_039825_ndhI	MLWL	0.00259231	0.0200562	0.129252	0.00713811	540
Hippeastrum_reticulatum_ndhA vs NC_039825_ndhA	MLWL	0.00886286	0.031232	0.283775	0.0033696	1089
Hippeastrum_reticulatum_ndhH vs NC_039825_ndhH	MLWL	0.0083654	0.0366116	0.228491	0.000461894	1179
Hippeastrum_reticulatum_rps15 vs NC_039825_rps15	MLWL	0.0138986	0.161082	0.0862827	3.91389e-05	267
Hippeastrum_reticulatum_atpF vs NC_039825_atpF	MLWL	0.00728832	0.0148846	0.489654	0.105651	552
Hippeastrum_reticulatum_ycf1 vs NC_039825_ycf1	MLWL	0.0363118	0.0483233	0.751435	0.0589846	5337
Hippeastrum_reticulatum_rps7-2 vs NC_039825_rps7-2	MLWL	NA	0.0106319	0	NA	465
Hippeastrum_reticulatum_ndhB-2 vs NC_039825_ndhB-2	MLWL	0.000812244	0.00674589	0.120406	0.0074012	1530
Hippeastrum_reticulatum_ycf2-2 vs NC_039825_ycf2-2	MLWL	0.00420799	0.00781894	0.538179	0.077317	6861
Hippeastrum_reticulatum_rpl23-2 vs NC_039825_rpl23-2	MLWL	NA	NA	NA	NA	279
Hippeastrum_reticulatum_rps19-2 vs NC_039825_rps19-2	MLWL	NA	NA	NA	NA	276
Hippeastrum_reticulatum_atpH vs NC_039825_atpH	MLWL	NA	0.0354216	0	NA	243
Hippeastrum_reticulatum_atpI vs NC_039825_atpI	MLWL	0.00357256	0.0227931	0.156738	0.00414745	741
